# Supplementary material for: Lipoprotein size is a main determinant for the rate of hydrolysis by exogenous LPL in human plasma
Source: J Lipid Res. 2021 Oct 26;63(1):100144. doi: 10.1016/j.jlr.2021.100144 (PMC8953621; doi:10.1016/j.jlr.2021.100144)
Supplement: Supplemental Tables S1–S3 [file mmc1.xlsx]

## Sheet: Supplementary.table.1
Variable	Description	Unit	n	Mean	Standard.deviation	Median	Min	Max	First.Quartile	Third.Quartile
XXL-VLDL-P	Concentration of chylomicrons and extremely large VLDL particles	mol/L	108	1.53226e-10	1.00189e-10	1.2225e-10	4.637e-11	5.863e-10	8.98875e-11	1.84125e-10
XXL-VLDL-PL	Phospholipids in chylomicrons and extremely large VLDL	mmol/L	108	0.00361935	0.00282418	0.0028235	0.0004865	0.01568	0.00174225	0.0043025
XXL-VLDL-CE	Cholesterol esters in chylomicrons and extremely large VLDL	mmol/L	108	0.0031105	0.00213359	0.0025995	9.343e-05	0.01229	0.00170475	0.0040495
XXL-VLDL-FC	Free cholesterol in chylomicrons and extremely large VLDL	mmol/L	108	0.0019963	0.00172076	0.00145	0.000166	0.009502	0.000830675	0.0024595
XXL-VLDL-TG	Triglycerides in chylomicrons and extremely large VLDL	mmol/L	108	0.0236639	0.0149641	0.018935	0.008316	0.09027	0.0140875	0.0280925
XL-VLDL-P	Concentration of very large VLDL particles	mol/L	108	6.49214e-10	5.34148e-10	4.727e-10	1.208e-10	2.936e-09	2.69325e-10	8.493e-10
XL-VLDL-PL	Phospholipids in very large VLDL	mmol/L	108	0.0103307	0.0092278	0.0079185	0.0005783	0.0478	0.00405525	0.0136625
XL-VLDL-CE	Cholesterol esters in very large VLDL	mmol/L	108	0.00777503	0.00582045	0.005896	0.0003283	0.03237	0.003562	0.0099565
XL-VLDL-FC	Free cholesterol in very large VLDL	mmol/L	107	0.0057191	0.00515848	0.004164	0.000221	0.02695	0.002164	0.007343
XL-VLDL-TG	Triglycerides in very large VLDL	mmol/L	108	0.0396729	0.0324055	0.02927	0.007106	0.1834	0.01656	0.0516
L-VLDL-P	Concentration of large VLDL particles	mol/L	109	4.07591e-09	2.78805e-09	3.235e-09	8.669e-10	1.512e-08	2.153e-09	5.3e-09
L-VLDL-PL	Phospholipids in large VLDL	mmol/L	109	0.0421389	0.0299243	0.03275	0.00728	0.1573	0.02145	0.05496
L-VLDL-CE	Cholesterol esters in large VLDL	mmol/L	109	0.0332184	0.0195149	0.02857	0.008678	0.1119	0.01913	0.04264
L-VLDL-FC	Free cholesterol in large VLDL	mmol/L	109	0.0221902	0.0192331	0.01611	0.0007194	0.09836	0.008458	0.02935
L-VLDL-TG	Triglycerides in large VLDL	mmol/L	109	0.137697	0.0944248	0.1081	0.02907	0.5285	0.07084	0.1799
M-VLDL-P	Concentration of medium VLDL particles	mol/L	110	1.5134e-08	6.97242e-09	1.34e-08	6.311e-09	4.196e-08	1.0525e-08	1.82375e-08
M-VLDL-PL	Phospholipids in medium VLDL	mmol/L	110	0.102573	0.0456445	0.093545	0.0416	0.279	0.07213	0.12215
M-VLDL-CE	Cholesterol esters in medium VLDL	mmol/L	110	0.0855504	0.0343705	0.08275	0.02491	0.2155	0.06142	0.103175
M-VLDL-FC	Free cholesterol in medium VLDL	mmol/L	110	0.0543356	0.0291935	0.048065	0.01596	0.1669	0.03487	0.0667675
M-VLDL-TG	Triglycerides in medium VLDL	mmol/L	110	0.262326	0.12719	0.2297	0.09634	0.7406	0.1771	0.324325
S-VLDL-P	Concentration of small VLDL particles	mol/L	110	2.60062e-08	8.00265e-09	2.5e-08	1.386e-08	5.4e-08	2.0795e-08	3.03625e-08
S-VLDL-PL	Phospholipids in small VLDL	mmol/L	110	0.123222	0.0336182	0.121	0.06778	0.2321	0.100525	0.141425
S-VLDL-CE	Cholesterol esters in small VLDL	mmol/L	110	0.108472	0.0373345	0.10985	0.03706	0.1998	0.0799625	0.13245
S-VLDL-FC	Free cholesterol in small VLDL	mmol/L	110	0.0671246	0.0210453	0.066915	0.03401	0.1355	0.0528675	0.0775725
S-VLDL-TG	Triglycerides in small VLDL	mmol/L	110	0.208284	0.0726854	0.1976	0.1007	0.475	0.158475	0.243525
XS-VLDL-P	Concentration of very small VLDL particles	mol/L	110	3.64165e-08	7.55723e-09	3.65e-08	2.2e-08	5.924e-08	3.05125e-08	4.09025e-08
XS-VLDL-PL	Phospholipids in very small VLDL	mmol/L	110	0.138974	0.0304799	0.14165	0.06065	0.2209	0.11745	0.1595
XS-VLDL-CE	Cholesterol esters in very small VLDL	mmol/L	110	0.15718	0.0359154	0.15865	0.08089	0.2431	0.1294	0.1815
XS-VLDL-FC	Free cholesterol in very small VLDL	mmol/L	110	0.0669087	0.0157093	0.066985	0.02302	0.1137	0.0563425	0.0779575
XS-VLDL-TG	Triglycerides in very small VLDL	mmol/L	110	0.0968987	0.0242204	0.0949	0.05725	0.1737	0.079145	0.111075
IDL-P	Concentration of IDL particles	mol/L	110	1.02253e-07	2.18363e-08	1.045e-07	5.405e-08	1.591e-07	8.7765e-08	1.18275e-07
IDL-PL	Phospholipids in IDL	mmol/L	110	0.281564	0.0576676	0.28445	0.1459	0.4383	0.24715	0.3202
IDL-CE	Cholesterol esters in IDL	mmol/L	110	0.466494	0.112894	0.4803	0.2288	0.7727	0.3919	0.543775
IDL-FC	Free cholesterol in IDL	mmol/L	110	0.181153	0.0443908	0.1851	0.05183	0.3076	0.15585	0.212725
IDL-TG	Triglycerides in IDL	mmol/L	110	0.104556	0.0213535	0.10295	0.06626	0.1809	0.088635	0.1154
L-LDL-P	Concentration of large LDL particles	mol/L	110	1.65577e-07	3.77451e-08	1.69e-07	8.092e-08	2.65e-07	1.415e-07	1.899e-07
L-LDL-PL	Phospholipids in large LDL	mmol/L	110	0.303844	0.0576559	0.30795	0.1777	0.4578	0.26815	0.341375
L-LDL-CE	Cholesterol esters in large LDL	mmol/L	110	0.560962	0.153006	0.5736	0.2122	0.9715	0.46825	0.667625
L-LDL-FC	Free cholesterol in large LDL	mmol/L	110	0.2269	0.0497582	0.2314	0.09883	0.3684	0.193075	0.259725
L-LDL-TG	Triglycerides in large LDL	mmol/L	110	0.089057	0.0185591	0.087845	0.0539	0.154	0.07616	0.0990025
M-LDL-P	Concentration of medium LDL particles	mol/L	110	1.29744e-07	3.16171e-08	1.326e-07	4.994e-08	2.123e-07	1.112e-07	1.49575e-07
M-LDL-PL	Phospholipids in medium LDL	mmol/L	110	0.187506	0.0335278	0.1895	0.1247	0.2677	0.163825	0.2091
M-LDL-CE	Cholesterol esters in medium LDL	mmol/L	109	0.304081	0.0965124	0.3084	0.05702	0.5719	0.249	0.3714
M-LDL-FC	Free cholesterol in medium LDL	mmol/L	110	0.129076	0.0232262	0.1307	0.07185	0.1912	0.1154	0.14465
M-LDL-TG	Triglycerides in medium LDL	mmol/L	110	0.0434094	0.00902189	0.042665	0.02596	0.07554	0.0374075	0.0481925
S-LDL-P	Concentration of small LDL particles	mol/L	109	1.51256e-07	3.35647e-08	1.55e-07	7.165e-08	2.399e-07	1.302e-07	1.725e-07
S-LDL-PL	Phospholipids in small LDL	mmol/L	109	0.136137	0.0212212	0.1353	0.08873	0.1873	0.1173	0.1507
S-LDL-CE	Cholesterol esters in small LDL	mmol/L	109	0.184898	0.0580489	0.1876	0.02504	0.3484	0.1531	0.2231
S-LDL-FC	Free cholesterol in small LDL	mmol/L	109	0.0764681	0.013578	0.07725	0.04483	0.1121	0.06689	0.08572
S-LDL-TG	Triglycerides in small LDL	mmol/L	109	0.026918	0.00661211	0.02625	0.0145	0.04799	0.02231	0.03024
XL-HDL-P	Concentration of very large HDL particles	mol/L	110	4.50593e-07	1.81632e-07	4.084e-07	1.399e-07	1.167e-06	3.17275e-07	5.67625e-07
XL-HDL-PL	Phospholipids in very large HDL	mmol/L	110	0.226923	0.102623	0.2045	0.03072	0.6035	0.15165	0.290925
XL-HDL-CE	Cholesterol esters in very large HDL	mmol/L	110	0.156876	0.0569205	0.1479	0.04437	0.3954	0.112225	0.196475
XL-HDL-FC	Free cholesterol in very large HDL	mmol/L	110	0.060205	0.0250599	0.0553	0.01251	0.1592	0.040605	0.0764875
XL-HDL-TG	Triglycerides in very large HDL	mmol/L	110	0.0135679	0.00605769	0.01245	0.0007608	0.03346	0.0095715	0.0174275
L-HDL-P	Concentration of large HDL particles	mol/L	108	1.0786e-06	4.27056e-07	1.039e-06	3.565e-07	2.652e-06	7.647e-07	1.377e-06
L-HDL-PL	Phospholipids in large HDL	mmol/L	108	0.332419	0.11799	0.3264	0.121	0.7593	0.247125	0.41665
L-HDL-CE	Cholesterol esters in large HDL	mmol/L	108	0.253782	0.113063	0.23385	0.05723	0.6698	0.1687	0.33065
L-HDL-FC	Free cholesterol in large HDL	mmol/L	108	0.0679803	0.0357213	0.06457	0.007575	0.2016	0.0397575	0.0918475
L-HDL-TG	Triglycerides in large HDL	mmol/L	108	0.0240077	0.0109391	0.022695	0.004475	0.05896	0.015895	0.031775
M-HDL-P	Concentration of medium HDL particles	mol/L	110	1.91515e-06	2.73736e-07	1.9215e-06	1.18e-06	2.539e-06	1.724e-06	2.0755e-06
M-HDL-PL	Phospholipids in medium HDL	mmol/L	110	0.377395	0.0531422	0.3789	0.2358	0.4993	0.33795	0.4083
M-HDL-CE	Cholesterol esters in medium HDL	mmol/L	110	0.315639	0.0508691	0.317	0.1853	0.425	0.279975	0.350625
M-HDL-FC	Free cholesterol in medium HDL	mmol/L	110	0.0685811	0.0142317	0.069065	0.03231	0.09779	0.06003	0.0790225
M-HDL-TG	Triglycerides in medium HDL	mmol/L	110	0.0457061	0.0108648	0.044875	0.02785	0.07578	0.0368225	0.051715
S-HDL-P	Concentration of small HDL particles	mol/L	110	4.71043e-06	3.57454e-07	4.696e-06	3.751e-06	5.47e-06	4.48325e-06	4.9255e-06
S-HDL-PL	Phospholipids in small HDL	mmol/L	110	0.576145	0.0590759	0.56985	0.451	0.7441	0.534925	0.61205
S-HDL-CE	Cholesterol esters in small HDL	mmol/L	110	0.31414	0.0443444	0.3166	0.1152	0.4004	0.2894	0.342325
S-HDL-FC	Free cholesterol in small HDL	mmol/L	110	0.10094	0.00960371	0.1014	0.07996	0.1267	0.09373	0.106525
S-HDL-TG	Triglycerides in small HDL	mmol/L	110	0.0492148	0.0116727	0.046775	0.02738	0.08841	0.0414325	0.057015
VLDL-D	Mean diameter for VLDL particles	nm	110	36.6725	1.06359	36.53	34.78	40.87	35.905	37.235
LDL-D	Mean diameter for LDL particles	nm	110	23.6254	0.0833879	23.61	23.5	24.23	23.59	23.66
HDL-D	Mean diameter for HDL particles	nm	110	9.95438	0.2401	9.916	9.498	10.65	9.79125	10.12
TotPG	Total phosphoglycerides	mmol/L	110	1.85221	0.265853	1.8465	1.268	2.59	1.6725	1.99975
TG/PG	Ratio of triglycerides to phosphoglycerides	%	110	0.541985	0.203911	0.48965	0.2667	1.386	0.4076	0.666825
PC	Phosphatidylcholine and other cholines	mmol/L	110	1.78855	0.25176	1.7885	1.239	2.549	1.609	1.939
SM	Sphingomyelins	mmol/L	110	0.42728	0.0661831	0.42345	0.2559	0.5931	0.387225	0.471125
TotFA	Total fatty acids	mmol/L	110	10.7506	1.8942	10.795	7.603	16.64	9.49275	11.74
UnSat	Estimated degree of unsaturation	%	110	1.14829	0.0476177	1.1515	0.9449	1.225	1.12125	1.1745
DHA	22:6, docosahexaenoic acid	mmol/L	110	0.125107	0.0336668	0.1222	0.06606	0.2773	0.101125	0.137975
LA	18:2, linoleic acid	mmol/L	110	2.58508	0.490343	2.554	1.597	3.877	2.296	2.8785
FAw3	Omega-3 fatty acids	mmol/L	110	0.376129	0.111583	0.36505	0.1648	0.8511	0.3	0.4286
FAw6	Omega-6 fatty acids	mmol/L	110	3.26555	0.524952	3.2285	2.303	4.624	2.873	3.56575
PUFA	Polyunsaturated fatty acids	mmol/L	110	3.64175	0.611903	3.6415	2.468	5.346	3.16175	3.975
MUFA	Monounsaturated fatty acids; 16:1, 18:1	mmol/L	110	3.02059	0.647016	2.9995	1.876	5.257	2.54325	3.30775
SFA	Saturated fatty acids	mmol/L	110	4.08834	0.719996	4.155	2.779	6.386	3.5635	4.43625
DHA/FA	Ratio of 22:6 docosahexaenoic acid to total fatty acids	%	110	1.16331	0.223385	1.1735	0.6012	1.79	1.00775	1.2555
LA/FA	Ratio of 18:2 linoleic acid to total fatty acids	%	110	24.0678	2.14079	24.34	17.4	28.52	22.8025	25.5375
FAw3/FA	Ratio of omega-3 fatty acids to total fatty acids	%	110	3.46456	0.649626	3.447	1.874	5.318	3.011	3.86575
FAw6/FA	Ratio of omega-6 fatty acids to total fatty acids	%	110	30.5161	2.14827	30.795	23.07	34.32	29.4075	31.9625
PUFA/FA	Ratio of polyunsaturated fatty acids to total fatty acids	%	110	33.9805	2.21095	34.33	25.58	38.57	32.6475	35.4075
MUFA/FA	Ratio of monounsaturated fatty acids to total fatty acids	%	110	27.9815	1.88431	27.75	23.98	32.65	26.57	29.2775
SFA/FA	Ratio of saturated fatty acids to total fatty acids	%	110	38.0382	0.929156	37.965	36.15	41.76	37.455	38.5425

## Sheet: Supplementary.table.2
Variable	Description	Unit	LPL.uJ.per.1SD.change	Standard.error	Lower.95.confidence.interval	Upper.95.confidence.interval	P.value	P.value.corrected	Variance.explained.R2
XXL-VLDL-P	Concentration of chylomicrons and extremely large VLDL particles	mol/L	0.231478	0.0270697	0.146843	0.316113	8.90927e-14	1.96004e-12	0.40372
XXL-VLDL-PL	Phospholipids in chylomicrons and extremely large VLDL	mmol/L	0.233136	0.0269376	0.148913	0.317358	5.21832e-14	1.14803e-12	0.409523
XXL-VLDL-CE	Cholesterol esters in chylomicrons and extremely large VLDL	mmol/L	0.200835	0.0292477	0.109391	0.29228	4.34752e-10	9.56455e-09	0.303908
XXL-VLDL-FC	Free cholesterol in chylomicrons and extremely large VLDL	mmol/L	0.239556	0.0264109	0.15698	0.322131	6.02584e-15	1.32569e-13	0.432388
XXL-VLDL-TG	Triglycerides in chylomicrons and extremely large VLDL	mmol/L	0.232118	0.0270189	0.147641	0.316594	7.25515e-14	1.59613e-12	0.405955
XL-VLDL-P	Concentration of very large VLDL particles	mol/L	0.250027	0.0254965	0.17031	0.329743	1.28642e-16	2.83011e-15	0.471014
XL-VLDL-PL	Phospholipids in very large VLDL	mmol/L	0.240382	0.0263413	0.158025	0.32274	4.51604e-15	9.9353e-14	0.435377
XL-VLDL-CE	Cholesterol esters in very large VLDL	mmol/L	0.237927	0.0265469	0.154927	0.320928	1.056e-14	2.3232e-13	0.42653
XL-VLDL-FC	Free cholesterol in very large VLDL	mmol/L	0.234627	0.0268175	0.150781	0.318474	3.20022e-14	7.04048e-13	0.414779
XL-VLDL-TG	Triglycerides in very large VLDL	mmol/L	0.253563	0.0251711	0.174864	0.332262	3.16975e-17	6.97346e-16	0.48443
L-VLDL-P	Concentration of large VLDL particles	mol/L	0.25903	0.0246502	0.181959	0.3361	3.24653e-18	7.14237e-17	0.505545
L-VLDL-PL	Phospholipids in large VLDL	mmol/L	0.254939	0.025042	0.176643	0.333234	1.81003e-17	3.98208e-16	0.489703
L-VLDL-CE	Cholesterol esters in large VLDL	mmol/L	0.240342	0.0263447	0.157974	0.322711	4.57986e-15	1.00757e-13	0.435232
L-VLDL-FC	Free cholesterol in large VLDL	mmol/L	0.253412	0.0251851	0.174669	0.332155	3.36902e-17	7.41184e-16	0.483853
L-VLDL-TG	Triglycerides in large VLDL	mmol/L	0.261947	0.0243631	0.185774	0.33812	9.06145e-19	1.99352e-17	0.516996
M-VLDL-P	Concentration of medium VLDL particles	mol/L	0.253247	0.0252004	0.174456	0.332038	3.59975e-17	7.91945e-16	0.483226
M-VLDL-PL	Phospholipids in medium VLDL	mmol/L	0.246536	0.0258093	0.165842	0.327231	4.86628e-16	1.07058e-14	0.457954
M-VLDL-CE	Cholesterol esters in medium VLDL	mmol/L	0.181364	0.0304028	0.0863078	0.276421	3.13879e-08	6.90534e-07	0.247836
M-VLDL-FC	Free cholesterol in medium VLDL	mmol/L	0.248828	0.0256048	0.168773	0.328883	2.04312e-16	4.49487e-15	0.466508
M-VLDL-TG	Triglycerides in medium VLDL	mmol/L	0.263491	0.0242084	0.187802	0.339181	4.52873e-19	9.96322e-18	0.52311
S-VLDL-P	Concentration of small VLDL particles	mol/L	0.219545	0.027975	0.13208	0.307011	3.2719e-12	7.19817e-11	0.363169
S-VLDL-PL	Phospholipids in small VLDL	mmol/L	0.210291	0.0286257	0.120791	0.299791	4.08459e-11	8.9861e-10	0.333197
S-VLDL-CE	Cholesterol esters in small VLDL	mmol/L	0.0781952	0.0342386	-0.028854	0.185244	0.0243376	0.535427	0.0460703
S-VLDL-FC	Free cholesterol in small VLDL	mmol/L	0.19492	0.0296159	0.102324	0.287516	1.72721e-09	3.79986e-08	0.286269
S-VLDL-TG	Triglycerides in small VLDL	mmol/L	0.254115	0.0251195	0.175577	0.332652	2.53436e-17	5.57558e-16	0.486542
XS-VLDL-P	Concentration of very small VLDL particles	mol/L	0.0514554	0.0347042	-0.0570495	0.15996	0.14107	1	0.0199491
XS-VLDL-PL	Phospholipids in very small VLDL	mmol/L	-0.0419744	0.0348222	-0.150848	0.0668994	0.230686	1	0.0132748
XS-VLDL-CE	Cholesterol esters in very small VLDL	mmol/L	0.00772757	0.0350477	-0.101851	0.117307	0.825908	1	0.000449932
XS-VLDL-FC	Free cholesterol in very small VLDL	mmol/L	-0.0356823	0.0348871	-0.144759	0.0733944	0.308691	1	0.00959325
XS-VLDL-TG	Triglycerides in very small VLDL	mmol/L	0.199601	0.0293258	0.107912	0.29129	5.83386e-10	1.28345e-08	0.300182
IDL-P	Concentration of IDL particles	mol/L	-0.0423992	0.0348174	-0.151258	0.0664597	0.225969	1	0.0135449
IDL-PL	Phospholipids in IDL	mmol/L	-0.0702873	0.034397	-0.177832	0.0372572	0.0434457	0.955805	0.0372232
IDL-CE	Cholesterol esters in IDL	mmol/L	-0.0421881	0.0348198	-0.151054	0.0666782	0.228305	1	0.0134104
IDL-FC	Free cholesterol in IDL	mmol/L	-0.119384	0.0331199	-0.222935	-0.0158321	0.000474608	0.0104414	0.107387
IDL-TG	Triglycerides in IDL	mmol/L	0.103217	0.0336192	-0.00189584	0.208329	0.00270623	0.0595371	0.0802716
L-LDL-P	Concentration of large LDL particles	mol/L	-0.0406787	0.0348364	-0.149597	0.0682396	0.245496	1	0.012468
L-LDL-PL	Phospholipids in large LDL	mmol/L	-0.0427197	0.0348138	-0.151567	0.0661279	0.222457	1	0.0137504
L-LDL-CE	Cholesterol esters in large LDL	mmol/L	-0.0434948	0.0348049	-0.152315	0.065325	0.21412	1	0.0142539
L-LDL-FC	Free cholesterol in large LDL	mmol/L	-0.0957686	0.0338227	-0.201517	0.00998024	0.0055276	0.121607	0.0691046
L-LDL-TG	Triglycerides in large LDL	mmol/L	0.0569639	0.0346244	-0.0512916	0.16522	0.102837	1	0.024449
M-LDL-P	Concentration of medium LDL particles	mol/L	-0.037619	0.0348682	-0.146637	0.0713988	0.28304	1	0.0106629
M-LDL-PL	Phospholipids in medium LDL	mmol/L	0.012054	0.0350364	-0.0974896	0.121598	0.731483	1	0.00109478
M-LDL-CE	Cholesterol esters in medium LDL	mmol/L	-0.0633117	0.0345222	-0.171248	0.0446243	0.0694162	1	0.0302015
M-LDL-FC	Free cholesterol in medium LDL	mmol/L	-0.0497133	0.0347277	-0.158292	0.0588651	0.15517	1	0.0186211
M-LDL-TG	Triglycerides in medium LDL	mmol/L	0.0502349	0.0347208	-0.0583218	0.158792	0.150842	1	0.0190139
S-LDL-P	Concentration of small LDL particles	mol/L	-0.0372113	0.0348723	-0.146242	0.0718191	0.288318	1	0.010433
S-LDL-PL	Phospholipids in small LDL	mmol/L	0.00679766	0.0350495	-0.102787	0.116382	0.846584	1	0.00034816
S-LDL-CE	Cholesterol esters in small LDL	mmol/L	-0.0769973	0.0342637	-0.184125	0.0301304	0.0266603	0.586526	0.0446696
S-LDL-FC	Free cholesterol in small LDL	mmol/L	-0.0521701	0.0346943	-0.160644	0.056304	0.135576	1	0.0205071
S-LDL-TG	Triglycerides in small LDL	mmol/L	0.136418	0.0325051	0.0347891	0.238048	5.57454e-05	0.0012264	0.140219
XL-HDL-P	Concentration of very large HDL particles	mol/L	-0.173914	0.0308033	-0.270222	-0.0776052	1.34121e-07	2.95066e-06	0.227892
XL-HDL-PL	Phospholipids in very large HDL	mmol/L	-0.196043	0.0295472	-0.288425	-0.103662	1.33667e-09	2.94067e-08	0.289578
XL-HDL-CE	Cholesterol esters in very large HDL	mmol/L	-0.142781	0.0322511	-0.243616	-0.0419461	2.29308e-05	0.000504478	0.153604
XL-HDL-FC	Free cholesterol in very large HDL	mmol/L	-0.163779	0.0313135	-0.261682	-0.065875	8.35859e-07	1.83889e-05	0.202104
XL-HDL-TG	Triglycerides in very large HDL	mmol/L	0.0595481	0.0345842	-0.0485815	0.167678	0.087963	1	0.0267175
L-HDL-P	Concentration of large HDL particles	mol/L	-0.178321	0.0305691	-0.273897	-0.0827452	5.74581e-08	1.26408e-06	0.239589
L-HDL-PL	Phospholipids in large HDL	mmol/L	-0.179916	0.0304824	-0.275221	-0.0846107	4.19391e-08	9.2266e-07	0.243893
L-HDL-CE	Cholesterol esters in large HDL	mmol/L	-0.178289	0.0305708	-0.27387	-0.0827069	5.78279e-08	1.27221e-06	0.239501
L-HDL-FC	Free cholesterol in large HDL	mmol/L	-0.191054	0.0298483	-0.284377	-0.0977317	4.09339e-09	9.00545e-08	0.275026
L-HDL-TG	Triglycerides in large HDL	mmol/L	-0.102324	0.0336445	-0.207516	0.00286766	0.00295647	0.0650422	0.0788888
M-HDL-P	Concentration of medium HDL particles	mol/L	-0.0257619	0.0349679	-0.135091	0.0835674	0.462883	1	0.00500054
M-HDL-PL	Phospholipids in medium HDL	mmol/L	-0.0309801	0.0349286	-0.140187	0.0782266	0.377074	1	0.00723148
M-HDL-CE	Cholesterol esters in medium HDL	mmol/L	-0.0685662	0.0344292	-0.176211	0.0390788	0.0489487	1	0.0354226
M-HDL-FC	Free cholesterol in medium HDL	mmol/L	-0.0824273	0.0341466	-0.189189	0.0243341	0.0174635	0.384197	0.0511921
M-HDL-TG	Triglycerides in medium HDL	mmol/L	0.193806	0.0296835	0.100999	0.286614	2.22153e-09	4.88736e-08	0.283007
S-HDL-P	Concentration of small HDL particles	mol/L	0.129739	0.0327573	0.0273212	0.232157	0.000134339	0.00295546	0.126824
S-HDL-PL	Phospholipids in small HDL	mmol/L	0.168139	0.0310987	0.0709069	0.265371	3.88013e-07	8.53629e-06	0.213009
S-HDL-CE	Cholesterol esters in small HDL	mmol/L	-0.119355	0.0331209	-0.222909	-0.0157999	0.000476217	0.0104768	0.107334
S-HDL-FC	Free cholesterol in small HDL	mmol/L	0.134646	0.0325735	0.0328025	0.236489	7.07696e-05	0.00155693	0.136598
S-HDL-TG	Triglycerides in small HDL	mmol/L	0.252613	0.0252593	0.173638	0.331588	4.64215e-17	1.02127e-15	0.480809
VLDL-D	Mean diameter for VLDL particles	nm	0.290144	0.0211996	0.223862	0.356425	2.45669e-25	5.40473e-24	0.634288
LDL-D	Mean diameter for LDL particles	nm	-0.00243351	0.0350548	-0.112035	0.107168	0.944784	1	4.46198e-05
HDL-D	Mean diameter for HDL particles	nm	-0.192735	0.029748	-0.285744	-0.0997258	2.82327e-09	6.21119e-08	0.279886
TotPG	Total phosphoglycerides	mmol/L	0.0301832	0.0349351	-0.0790437	0.13941	0.389514	1	0.00686422
TG/PG	Ratio of triglycerides to phosphoglycerides	%	0.270059	0.0235287	0.196495	0.343623	2.04093e-20	4.49004e-19	0.549514
PC	Phosphatidylcholine and other cholines	mmol/L	0.00804351	0.0350471	-0.101533	0.117621	0.81891	1	0.000487475
SM	Sphingomyelins	mmol/L	-0.0413708	0.0348289	-0.150266	0.0675239	0.237506	1	0.0128958
TotFA	Total fatty acids	mmol/L	0.129577	0.0327633	0.0271405	0.232014	0.000137147	0.00301724	0.126508
UnSat	Estimated degree of unsaturation	%	-0.226473	0.0274588	-0.312325	-0.140622	4.25051e-13	9.35111e-12	0.386452
DHA	22:6, docosahexaenoic acid	mmol/L	0.0109522	0.0350398	-0.098602	0.120506	0.755215	1	0.000903777
LA	18:2, linoleic acid	mmol/L	0.0298085	0.0349381	-0.0794277	0.139045	0.395447	1	0.00669486
FAw3	Omega-3 fatty acids	mmol/L	0.069609	0.0344098	-0.0379754	0.177193	0.0455497	1	0.0365082
FAw6	Omega-6 fatty acids	mmol/L	0.021318	0.0349956	-0.0880978	0.130734	0.543695	1	0.00342417
PUFA	Polyunsaturated fatty acids	mmol/L	0.0310063	0.0349284	-0.0781997	0.140212	0.376669	1	0.00724372
MUFA	Monounsaturated fatty acids; 16:1, 18:1	mmol/L	0.190586	0.029876	0.097177	0.283995	4.53516e-09	9.97734e-08	0.27368
SFA	Saturated fatty acids	mmol/L	0.143249	0.0322319	0.0424741	0.244024	2.14376e-05	0.000471627	0.154613
DHA/FA	Ratio of 22:6 docosahexaenoic acid to total fatty acids	%	-0.0890388	0.0339925	-0.195319	0.017241	0.0100761	0.221675	0.0597337
LA/FA	Ratio of 18:2 linoleic acid to total fatty acids	%	-0.188997	0.0299693	-0.282698	-0.0952961	6.4017e-09	1.40837e-07	0.269135
FAw3/FA	Ratio of omega-3 fatty acids to total fatty acids	%	-0.00500508	0.0350523	-0.114598	0.104588	0.886723	1	0.000188748
FAw6/FA	Ratio of omega-6 fatty acids to total fatty acids	%	-0.259271	0.0246268	-0.336268	-0.182273	2.92645e-18	6.43818e-17	0.506486
PUFA/FA	Ratio of polyunsaturated fatty acids to total fatty acids	%	-0.25339	0.0251872	-0.332139	-0.17464	3.39889e-17	7.47755e-16	0.48377
MUFA/FA	Ratio of monounsaturated fatty acids to total fatty acids	%	0.253536	0.0251736	0.174829	0.332243	3.20437e-17	7.04962e-16	0.484327
SFA/FA	Ratio of saturated fatty acids to total fatty acids	%	0.0888575	0.0339969	-0.0174361	0.195151	0.0102346	0.225162	0.0594906

## Sheet: Supplementary.table.3
Regulator	Lipid.class	Standardised.Beta	Standard.error	Lower.95.confidence.interval	Upper.95.confidence.interval	P.value	P.value.corrected	Variance.explained.R2
APOA5	XXL-VLDL-P	0.21735	0.0939247	-0.131491	0.566191	0.0225552	1	0.0472411
APOA5	XXL-VLDL-PL	0.223954	0.0937809	-0.124353	0.572261	0.0186742	1	0.0501553
APOA5	XXL-VLDL-CE	0.212584	0.0940256	-0.136633	0.5618	0.025769	1	0.0451918
APOA5	XXL-VLDL-FC	0.235867	0.0935101	-0.111434	0.583169	0.0131145	1	0.0556334
APOA5	XXL-VLDL-TG	0.213041	0.094016	-0.136139	0.562222	0.0254442	1	0.0453866
APOA5	XL-VLDL-P	0.249189	0.0931896	-0.0969226	0.5953	0.0086597	1	0.0620949
APOA5	XL-VLDL-PL	0.240889	0.0933915	-0.105972	0.58775	0.0112432	1	0.0580274
APOA5	XL-VLDL-CE	0.245526	0.0932796	-0.100919	0.591972	0.00972696	1	0.0602832
APOA5	XL-VLDL-FC	0.236396	0.0934977	-0.110859	0.583651	0.0129055	1	0.055883
APOA5	XL-VLDL-TG	0.251511	0.0931318	-0.0943858	0.597407	0.0080377	1	0.0632576
APOA5	L-VLDL-P	0.275261	0.0925078	-0.0683174	0.61884	0.00360931	0.555834	0.0757688
APOA5	L-VLDL-PL	0.273121	0.0925665	-0.0706762	0.616918	0.00389068	0.599164	0.074595
APOA5	L-VLDL-CE	0.267767	0.0927113	-0.0765679	0.612101	0.00468231	0.721075	0.071699
APOA5	L-VLDL-FC	0.266611	0.0927421	-0.0778383	0.61106	0.00487099	0.750133	0.0710813
APOA5	L-VLDL-TG	0.276502	0.0924736	-0.0669498	0.619953	0.00345475	0.532032	0.0764533
APOA5	M-VLDL-P	0.285722	0.0922137	-0.0567641	0.628209	0.00247985	0.381897	0.0816372
APOA5	M-VLDL-PL	0.281805	0.0923252	-0.0610951	0.624706	0.00285876	0.440249	0.0794143
APOA5	M-VLDL-CE	0.21127	0.094053	-0.138047	0.560588	0.0267201	1	0.0446352
APOA5	M-VLDL-FC	0.283794	0.0922688	-0.0588973	0.626485	0.00266035	0.409694	0.0805389
APOA5	M-VLDL-TG	0.294653	0.0919531	-0.0468653	0.636172	0.00177972	0.274077	0.0868205
APOA5	S-VLDL-P	0.287813	0.0921534	-0.0544492	0.630076	0.00229668	0.353689	0.0828366
APOA5	S-VLDL-PL	0.282965	0.0922923	-0.0598131	0.625744	0.00274145	0.422183	0.0800694
APOA5	S-VLDL-CE	0.130924	0.0953968	-0.223385	0.485232	0.172779	1	0.017141
APOA5	S-VLDL-FC	0.266808	0.0927368	-0.0776211	0.611238	0.00483826	0.745092	0.0711867
APOA5	S-VLDL-TG	0.318424	0.0912164	-0.0203589	0.657206	0.000698423	0.107557	0.101394
APOA5	XS-VLDL-P	0.0873693	0.0958571	-0.268649	0.443387	0.364086	1	0.0076334
APOA5	XS-VLDL-PL	-0.0351744	0.0961655	-0.392338	0.321989	0.715253	1	0.00123724
APOA5	XS-VLDL-CE	0.0225514	0.0962006	-0.334743	0.379845	0.815102	1	0.000508566
APOA5	XS-VLDL-FC	-0.0212765	0.0962033	-0.37858	0.336027	0.825384	1	0.00045269
APOA5	XS-VLDL-TG	0.281311	0.0923391	-0.0616412	0.624264	0.0029101	0.448156	0.079136
APOA5	IDL-P	-0.0737984	0.0959627	-0.430209	0.282612	0.443553	1	0.0054462
APOA5	IDL-PL	-0.112966	0.0956091	-0.468063	0.242131	0.239983	1	0.0127613
APOA5	IDL-CE	-0.0858187	0.09587	-0.441885	0.270248	0.372694	1	0.00736485
APOA5	IDL-FC	-0.169942	0.0948254	-0.522128	0.182244	0.0759079	1	0.0288802
APOA5	IDL-TG	0.173505	0.0947656	-0.178459	0.52547	0.0698738	1	0.0301042
APOA5	L-LDL-P	-0.0777371	0.0959339	-0.43404	0.278566	0.419538	1	0.00604306
APOA5	L-LDL-PL	-0.0856215	0.0958717	-0.441694	0.270451	0.373798	1	0.00733105
APOA5	L-LDL-CE	-0.0849729	0.095877	-0.441065	0.271119	0.377441	1	0.0072204
APOA5	L-LDL-FC	-0.148092	0.095164	-0.501536	0.205352	0.122592	1	0.0219312
APOA5	L-LDL-TG	0.0891855	0.0958416	-0.266775	0.445146	0.354161	1	0.00795406
APOA5	M-LDL-P	-0.0746414	0.0959566	-0.431029	0.281746	0.438349	1	0.00557134
APOA5	M-LDL-PL	-0.0275435	0.0961885	-0.384793	0.329706	0.775159	1	0.000758644
APOA5	M-LDL-CE	-0.0986541	0.0957556	-0.454296	0.256987	0.305185	1	0.00973263
APOA5	M-LDL-FC	-0.106869	0.095674	-0.462207	0.248469	0.266466	1	0.0114211
APOA5	M-LDL-TG	0.0689926	0.0959958	-0.287541	0.425526	0.473875	1	0.00475998
APOA5	S-LDL-P	-0.0844756	0.0958811	-0.440583	0.271632	0.38025	1	0.00713612
APOA5	S-LDL-PL	-0.0583771	0.0960609	-0.415152	0.298398	0.544656	1	0.00340788
APOA5	S-LDL-CE	-0.119566	0.0955348	-0.474387	0.235255	0.213441	1	0.0142959
APOA5	S-LDL-FC	-0.119652	0.0955338	-0.474469	0.235166	0.213109	1	0.0143166
APOA5	S-LDL-TG	0.135805	0.0953336	-0.218268	0.489879	0.157177	1	0.0184431
APOA5	XL-HDL-P	-0.31624	0.0912867	-0.655283	0.0228037	0.000763571	0.11759	0.100008
APOA5	XL-HDL-PL	-0.321344	0.0911215	-0.659774	0.0170863	0.000619254	0.0953651	0.103262
APOA5	XL-HDL-CE	-0.305928	0.0916115	-0.646177	0.0343224	0.00115309	0.177575	0.0935917
APOA5	XL-HDL-FC	-0.314356	0.0913469	-0.653623	0.0249116	0.000824206	0.126928	0.0988195
APOA5	XL-HDL-TG	-0.03539	0.0961648	-0.392551	0.321771	0.713583	1	0.00125245
APOA5	L-HDL-P	-0.284986	0.0922348	-0.62755	0.0575789	0.00254744	0.392305	0.0812169
APOA5	L-HDL-PL	-0.279187	0.0923988	-0.622361	0.0639866	0.00314029	0.483605	0.0779456
APOA5	L-HDL-CE	-0.292341	0.0920214	-0.634113	0.0494313	0.0019413	0.298961	0.0854632
APOA5	L-HDL-FC	-0.30808	0.0915447	-0.648082	0.0319218	0.00105931	0.163134	0.0949133
APOA5	L-HDL-TG	-0.175078	0.0947388	-0.526943	0.176787	0.0673377	1	0.0306523
APOA5	M-HDL-P	-0.0443355	0.0961304	-0.401369	0.312698	0.645582	1	0.00196563
APOA5	M-HDL-PL	-0.0503746	0.0961029	-0.407306	0.306556	0.601232	1	0.0025376
APOA5	M-HDL-CE	-0.109697	0.0956443	-0.464925	0.245532	0.253949	1	0.0120333
APOA5	M-HDL-FC	-0.109975	0.0956414	-0.465192	0.245242	0.252736	1	0.0120946
APOA5	M-HDL-TG	0.276963	0.0924608	-0.0664416	0.620367	0.00339887	0.523426	0.0767083
APOA5	S-HDL-P	0.224959	0.0937586	-0.123266	0.573183	0.0181373	1	0.0506064
APOA5	S-HDL-PL	0.225118	0.0937551	-0.123093	0.573329	0.0180533	1	0.0506782
APOA5	S-HDL-CE	-0.0650882	0.096021	-0.421715	0.291539	0.499314	1	0.00423647
APOA5	S-HDL-FC	0.175229	0.0947362	-0.176627	0.527084	0.0670986	1	0.0307051
APOA5	S-HDL-TG	0.342222	0.0904149	0.0064167	0.678028	0.000252813	0.0389332	0.117116
APOA5	VLDL-D	0.340537	0.0904738	0.00451319	0.676562	0.00027241	0.0419511	0.115966
APOA5	LDL-D	0.0993213	0.0957493	-0.256296	0.454939	0.30191	1	0.00986472
APOA5	HDL-D	-0.314411	0.0913452	-0.653672	0.0248494	0.000822353	0.126642	0.0988545
APOA5	TotPG	-0.0427589	0.096137	-0.399817	0.314299	0.657376	1	0.00182833
APOA5	TG/PG	0.328215	0.0908945	-0.00937233	0.665801	0.000464363	0.0715119	0.107725
APOA5	PC	-0.0710552	0.0959818	-0.427537	0.285426	0.460725	1	0.00504884
APOA5	SM	-0.083568	0.0958885	-0.439703	0.272567	0.385407	1	0.00698362
APOA5	TotFA	0.112491	0.0956143	-0.242626	0.467607	0.24198	1	0.0126542
APOA5	UnSat	-0.135651	0.0953356	-0.489733	0.21843	0.157652	1	0.0184013
APOA5	DHA	0.154011	0.095077	-0.19911	0.507132	0.10818	1	0.0237193
APOA5	LA	-0.0749527	0.0959544	-0.431332	0.281427	0.436436	1	0.0056179
APOA5	FAw3	0.175001	0.0947401	-0.176868	0.526871	0.0674595	1	0.0306254
APOA5	FAw6	-0.0515234	0.0960972	-0.408434	0.305387	0.592951	1	0.00265467
APOA5	PUFA	-0.0123404	0.0962177	-0.369698	0.345017	0.898186	1	0.000152286
APOA5	MUFA	0.200762	0.0942659	-0.149347	0.55087	0.0354643	1	0.0403053
APOA5	SFA	0.126297	0.0954545	-0.228226	0.48082	0.188594	1	0.0159508
APOA5	DHA/FA	0.112694	0.0956121	-0.242414	0.467803	0.241123	1	0.0127
APOA5	LA/FA	-0.383304	0.0888756	-0.713392	-0.053215	3.57735e-05	0.00550912	0.146922
APOA5	FAw3/FA	0.166181	0.0948871	-0.186234	0.518597	0.0827231	1	0.0276162
APOA5	FAw6/FA	-0.393135	0.0884771	-0.721743	-0.064526	2.15207e-05	0.00331419	0.154555
APOA5	PUFA/FA	-0.333239	0.0907251	-0.670196	0.00371877	0.000374608	0.0576897	0.111048
APOA5	MUFA/FA	0.353826	0.0900004	0.0195595	0.688092	0.000149445	0.0230146	0.125193
APOA5	SFA/FA	0.0750141	0.0959539	-0.281364	0.431392	0.436059	1	0.00562711
ANGPTL3	XXL-VLDL-P	0.154546	0.095069	-0.198546	0.507637	0.106946	1	0.0238843
ANGPTL3	XXL-VLDL-PL	0.147913	0.0951666	-0.205541	0.501367	0.123049	1	0.0218783
ANGPTL3	XXL-VLDL-CE	0.195996	0.0943587	-0.154458	0.546449	0.0401614	1	0.0384143
ANGPTL3	XXL-VLDL-FC	0.125768	0.095461	-0.22878	0.480315	0.190467	1	0.0158175
ANGPTL3	XXL-VLDL-TG	0.151805	0.0951098	-0.201437	0.505048	0.113387	1	0.0230449
ANGPTL3	XL-VLDL-P	0.109609	0.0956453	-0.245623	0.46484	0.254332	1	0.012014
ANGPTL3	XL-VLDL-PL	0.13515	0.0953422	-0.218956	0.489255	0.159209	1	0.0182654
ANGPTL3	XL-VLDL-CE	0.125648	0.0954625	-0.228905	0.4802	0.190893	1	0.0157874
ANGPTL3	XL-VLDL-FC	0.142942	0.0952369	-0.210773	0.496657	0.136297	1	0.0204324
ANGPTL3	XL-VLDL-TG	0.0987296	0.0957549	-0.256909	0.454368	0.304813	1	0.00974754
ANGPTL3	L-VLDL-P	0.0830602	0.0958925	-0.27309	0.43921	0.388311	1	0.006899
ANGPTL3	L-VLDL-PL	0.0905319	0.0958299	-0.265385	0.446449	0.346914	1	0.00819602
ANGPTL3	L-VLDL-CE	0.123255	0.0954913	-0.231404	0.477915	0.199547	1	0.0151919
ANGPTL3	L-VLDL-FC	0.0968996	0.0957722	-0.258803	0.452603	0.313909	1	0.00938954
ANGPTL3	L-VLDL-TG	0.0734718	0.095965	-0.282947	0.429891	0.445578	1	0.00539811
ANGPTL3	M-VLDL-P	0.0890256	0.095843	-0.26694	0.444991	0.355028	1	0.00792556
ANGPTL3	M-VLDL-PL	0.0985325	0.0957568	-0.257113	0.454178	0.305785	1	0.00970865
ANGPTL3	M-VLDL-CE	0.202951	0.0942225	-0.146996	0.552898	0.0334669	1	0.0411892
ANGPTL3	M-VLDL-FC	0.0968172	0.095773	-0.258889	0.452523	0.314323	1	0.00937356
ANGPTL3	M-VLDL-TG	0.060998	0.0960459	-0.295721	0.417717	0.526712	1	0.00372075
ANGPTL3	S-VLDL-P	0.1016	0.0957271	-0.253936	0.457135	0.290899	1	0.0103225
ANGPTL3	S-VLDL-PL	0.118581	0.0955461	-0.236283	0.473444	0.217264	1	0.0140614
ANGPTL3	S-VLDL-CE	0.180553	0.0946436	-0.170958	0.532064	0.059084	1	0.0325994
ANGPTL3	S-VLDL-FC	0.12343	0.0954892	-0.231222	0.478082	0.198904	1	0.0152351
ANGPTL3	S-VLDL-TG	0.0518005	0.0960959	-0.305104	0.408706	0.590961	1	0.00268329
ANGPTL3	XS-VLDL-P	0.217858	0.0939138	-0.130943	0.566658	0.0222342	1	0.047462
ANGPTL3	XS-VLDL-PL	0.258479	0.092955	-0.0867603	0.603719	0.00640133	0.985804	0.0668116
ANGPTL3	XS-VLDL-CE	0.225431	0.0937481	-0.122755	0.573616	0.0178897	1	0.050819
ANGPTL3	XS-VLDL-FC	0.24266	0.093349	-0.104044	0.589363	0.0106414	1	0.0588837
ANGPTL3	XS-VLDL-TG	0.0842537	0.0958829	-0.27186	0.440368	0.381507	1	0.00709868
ANGPTL3	IDL-P	0.278174	0.0924271	-0.0651055	0.621453	0.00325585	0.5014	0.0773806
ANGPTL3	IDL-PL	0.279121	0.0924007	-0.0640594	0.622302	0.0031477	0.484746	0.0779088
ANGPTL3	IDL-CE	0.287658	0.0921579	-0.0546213	0.629937	0.00230986	0.355718	0.0827472
ANGPTL3	IDL-FC	0.268812	0.0926833	-0.0754184	0.613042	0.00451729	0.695663	0.0722599
ANGPTL3	IDL-TG	0.131336	0.0953915	-0.222953	0.485625	0.171419	1	0.0172491
ANGPTL3	L-LDL-P	0.261164	0.0928855	-0.0838179	0.606145	0.00585458	0.901605	0.0682065
ANGPTL3	L-LDL-PL	0.278051	0.0924305	-0.0652409	0.621343	0.00327009	0.503593	0.0773123
ANGPTL3	L-LDL-CE	0.25265	0.0931033	-0.0931404	0.59844	0.00774721	1	0.063832
ANGPTL3	L-LDL-FC	0.252379	0.0931101	-0.0934367	0.598195	0.00781544	1	0.0636952
ANGPTL3	L-LDL-TG	0.192822	0.0944193	-0.157856	0.5435	0.0435691	1	0.0371803
ANGPTL3	M-LDL-P	0.231353	0.0936145	-0.116336	0.579042	0.0150233	1	0.053524
ANGPTL3	M-LDL-PL	0.267881	0.0927082	-0.0764425	0.612204	0.00466404	0.718263	0.0717601
ANGPTL3	M-LDL-CE	0.207831	0.0941239	-0.14175	0.557412	0.0293539	1	0.0431938
ANGPTL3	M-LDL-FC	0.232482	0.0935885	-0.115111	0.580075	0.0145245	1	0.0540478
ANGPTL3	M-LDL-TG	0.216599	0.0939407	-0.132301	0.5655	0.0230374	1	0.0469152
ANGPTL3	S-LDL-P	0.248367	0.0932099	-0.0978198	0.594553	0.00888975	1	0.0616861
ANGPTL3	S-LDL-PL	0.295065	0.0919408	-0.0464079	0.636538	0.00175224	0.269846	0.0870634
ANGPTL3	S-LDL-CE	0.207287	0.094135	-0.142335	0.55691	0.0297899	1	0.0429681
ANGPTL3	S-LDL-FC	0.243872	0.0933198	-0.102722	0.590467	0.0102458	1	0.0594737
ANGPTL3	S-LDL-TG	0.222249	0.0938185	-0.126198	0.570695	0.0196165	1	0.0493946
ANGPTL3	XL-HDL-P	0.318854	0.0912025	-0.0198768	0.657585	0.0006862	0.105675	0.101668
ANGPTL3	XL-HDL-PL	0.294773	0.0919495	-0.046732	0.636278	0.00177167	0.272837	0.0868913
ANGPTL3	XL-HDL-CE	0.328451	0.0908866	-0.0091063	0.666009	0.000459727	0.070798	0.10788
ANGPTL3	XL-HDL-FC	0.32259	0.0910807	-0.0156883	0.660869	0.000588038	0.0905578	0.104065
ANGPTL3	XL-HDL-TG	0.293862	0.0919765	-0.0477434	0.635468	0.00183357	0.28237	0.0863549
ANGPTL3	L-HDL-P	0.289419	0.0921069	-0.052671	0.631508	0.00216446	0.333327	0.0837632
ANGPTL3	L-HDL-PL	0.29882	0.0918285	-0.0422355	0.639876	0.00151898	0.233923	0.0892935
ANGPTL3	L-HDL-CE	0.270167	0.0926468	-0.0739279	0.614262	0.00431117	0.66392	0.0729902
ANGPTL3	L-HDL-FC	0.263434	0.0928261	-0.0813272	0.608195	0.00542502	0.835453	0.0693974
ANGPTL3	L-HDL-TG	0.30205	0.0917306	-0.038642	0.642742	0.00134131	0.206562	0.0912343
ANGPTL3	M-HDL-P	0.311749	0.0914296	-0.0278259	0.651323	0.000915378	0.140968	0.0971872
ANGPTL3	M-HDL-PL	0.303502	0.0916862	-0.0370254	0.644029	0.00126779	0.195239	0.0921134
ANGPTL3	M-HDL-CE	0.28138	0.0923372	-0.0615655	0.624325	0.00290294	0.447053	0.0791745
ANGPTL3	M-HDL-FC	0.290105	0.0920869	-0.05191	0.632121	0.00211003	0.324945	0.0841611
ANGPTL3	M-HDL-TG	0.181538	0.0946262	-0.169908	0.532985	0.0576909	1	0.0329561
ANGPTL3	S-HDL-P	0.0358539	0.0961632	-0.321301	0.393009	0.709995	1	0.0012855
ANGPTL3	S-HDL-PL	0.0530331	0.0960896	-0.303849	0.409915	0.582149	1	0.00281251
ANGPTL3	S-HDL-CE	-0.00168712	0.0962249	-0.359071	0.355697	0.986044	1	2.84638e-06
ANGPTL3	S-HDL-FC	0.0306647	0.0961798	-0.326552	0.387881	0.750473	1	0.000940326
ANGPTL3	S-HDL-TG	-0.0407188	0.0961452	-0.397807	0.31637	0.672763	1	0.00165802
ANGPTL3	VLDL-D	-0.0176523	0.0962101	-0.374981	0.339677	0.854768	1	0.000311604
ANGPTL3	LDL-D	0.0507125	0.0961012	-0.306213	0.407637	0.598791	1	0.00257175
ANGPTL3	HDL-D	0.296518	0.0918975	-0.0447945	0.63783	0.00165841	0.255395	0.0879228
ANGPTL3	TotPG	0.408719	0.0878208	0.082548	0.73489	9.29651e-06	0.00143166	0.167051
ANGPTL3	TG/PG	-0.0138406	0.0962158	-0.371191	0.34351	0.885887	1	0.000191562
ANGPTL3	PC	0.412907	0.0876392	0.0874102	0.738403	7.36565e-06	0.00113431	0.170492
ANGPTL3	SM	0.330489	0.0908182	-0.00681453	0.667792	0.000421532	0.0649159	0.109223
ANGPTL3	TotFA	0.304376	0.0916594	-0.0360515	0.644804	0.0012253	0.188696	0.0926448
ANGPTL3	UnSat	-0.0912158	0.0958239	-0.447111	0.264679	0.343268	1	0.00832033
ANGPTL3	DHA	0.0283374	0.0961864	-0.328904	0.385579	0.768858	1	0.00080301
ANGPTL3	LA	0.364279	0.0896134	0.0314498	0.697108	9.14406e-05	0.0140818	0.132699
ANGPTL3	FAw3	0.0536232	0.0960866	-0.303247	0.410494	0.57795	1	0.00287545
ANGPTL3	FAw6	0.366995	0.0895107	0.0345477	0.699443	8.02569e-05	0.0123596	0.134685
ANGPTL3	PUFA	0.324571	0.0910156	-0.0134659	0.662607	0.000541405	0.0833764	0.105346
ANGPTL3	MUFA	0.250526	0.0931564	-0.0954622	0.596513	0.00829657	1	0.0627631
ANGPTL3	SFA	0.29972	0.0918013	-0.0412348	0.640675	0.00146745	0.225987	0.0898321
ANGPTL3	DHA/FA	-0.211239	0.0940537	-0.560559	0.138081	0.0267432	1	0.0446219
ANGPTL3	LA/FA	0.163603	0.0949285	-0.188967	0.516172	0.0876726	1	0.0267658
ANGPTL3	FAw3/FA	-0.178707	0.094676	-0.530339	0.172924	0.0617684	1	0.0319363
ANGPTL3	FAw6/FA	0.0693788	0.0959932	-0.287145	0.425903	0.471397	1	0.00481342
ANGPTL3	PUFA/FA	0.0149434	0.0962143	-0.342401	0.372288	0.876864	1	0.000223306
ANGPTL3	MUFA/FA	-0.010117	0.0962201	-0.367484	0.34725	0.916456	1	0.000102354
ANGPTL3	SFA/FA	-0.0148593	0.0962144	-0.372205	0.342486	0.877551	1	0.000220799
ANGPTL4	XXL-VLDL-P	0.0434696	0.0965097	-0.315083	0.402022	0.653321	1	0.00189244
ANGPTL4	XXL-VLDL-PL	0.0361116	0.0965012	-0.32241	0.394633	0.708989	1	0.001307
ANGPTL4	XXL-VLDL-CE	0.0867291	0.0962894	-0.271005	0.444463	0.369764	1	0.00752503
ANGPTL4	XXL-VLDL-FC	0.0408404	0.0964242	-0.317395	0.399076	0.672745	1	0.00167377
ANGPTL4	XXL-VLDL-TG	0.0391828	0.0965254	-0.319429	0.397794	0.685603	1	0.00153764
ANGPTL4	XL-VLDL-P	0.0363689	0.0964221	-0.321858	0.394596	0.706783	1	0.00132784
ANGPTL4	XL-VLDL-PL	0.0427714	0.0964486	-0.315554	0.401097	0.658326	1	0.00183457
ANGPTL4	XL-VLDL-CE	0.0623464	0.0962995	-0.295425	0.420118	0.518746	1	0.00390205
ANGPTL4	XL-VLDL-FC	0.0541247	0.0964163	-0.304081	0.412331	0.575723	1	0.00293649
ANGPTL4	XL-VLDL-TG	0.0297716	0.0964242	-0.328464	0.388007	0.758107	1	0.000890144
ANGPTL4	L-VLDL-P	0.0365177	0.0964018	-0.321634	0.39467	0.705582	1	0.00133928
ANGPTL4	L-VLDL-PL	0.0397482	0.09641	-0.318434	0.39793	0.680957	1	0.00158605
ANGPTL4	L-VLDL-CE	0.0573956	0.0963492	-0.300561	0.415352	0.552631	1	0.00330551
ANGPTL4	L-VLDL-FC	0.0387592	0.0964075	-0.319414	0.396932	0.68846	1	0.00150831
ANGPTL4	L-VLDL-TG	0.0323869	0.0964006	-0.325761	0.390534	0.737557	1	0.00105375
ANGPTL4	M-VLDL-P	0.0450643	0.0964022	-0.313089	0.403218	0.64112	1	0.00203808
ANGPTL4	M-VLDL-PL	0.0478819	0.0964097	-0.310299	0.406063	0.620454	1	0.00229995
ANGPTL4	M-VLDL-CE	0.0766169	0.0964155	-0.281586	0.43482	0.428574	1	0.005867
ANGPTL4	M-VLDL-FC	0.0489667	0.0963853	-0.309124	0.407057	0.612478	1	0.0024063
ANGPTL4	M-VLDL-TG	0.0365926	0.0963857	-0.3215	0.394685	0.70496	1	0.00134521
ANGPTL4	S-VLDL-P	0.0538472	0.09648	-0.304595	0.41229	0.57793	1	0.00290272
ANGPTL4	S-VLDL-PL	0.0423241	0.0965539	-0.316393	0.401041	0.662019	1	0.00179256
ANGPTL4	S-VLDL-CE	0.0745806	0.0965653	-0.284179	0.43334	0.44162	1	0.00554385
ANGPTL4	S-VLDL-FC	0.0558229	0.0965313	-0.30281	0.414456	0.564285	1	0.00311566
ANGPTL4	S-VLDL-TG	0.0442446	0.0963719	-0.313796	0.402285	0.647091	1	0.00196599
ANGPTL4	XS-VLDL-P	0.0671903	0.0965777	-0.291615	0.425996	0.488117	1	0.00450315
ANGPTL4	XS-VLDL-PL	0.0366835	0.0965663	-0.32208	0.395447	0.704788	1	0.00134686
ANGPTL4	XS-VLDL-CE	0.0867478	0.0965914	-0.272108	0.445604	0.371154	1	0.00748161
ANGPTL4	XS-VLDL-FC	0.0450012	0.0965166	-0.313577	0.40358	0.641982	1	0.00202759
ANGPTL4	XS-VLDL-TG	0.0593952	0.0963438	-0.298541	0.417332	0.538879	1	0.00353942
ANGPTL4	IDL-P	0.0574319	0.0965535	-0.301284	0.416148	0.55322	1	0.00329574
ANGPTL4	IDL-PL	0.0452864	0.0965462	-0.313402	0.403975	0.639978	1	0.00205206
ANGPTL4	IDL-CE	0.0557606	0.0965887	-0.303086	0.414607	0.56495	1	0.00310504
ANGPTL4	IDL-FC	0.034492	0.0964784	-0.323945	0.392928	0.721414	1	0.00119309
ANGPTL4	IDL-TG	0.0855481	0.0961948	-0.271835	0.442931	0.375825	1	0.00733729
ANGPTL4	L-LDL-P	0.0474135	0.0965579	-0.311318	0.406145	0.624406	1	0.00224837
ANGPTL4	L-LDL-PL	0.0426011	0.0965867	-0.316238	0.40144	0.660055	1	0.00181482
ANGPTL4	L-LDL-CE	0.0412906	0.0965654	-0.317469	0.40005	0.669808	1	0.00170582
ANGPTL4	L-LDL-FC	0.0405551	0.0964903	-0.317925	0.399036	0.675107	1	0.00164825
ANGPTL4	L-LDL-TG	0.0876198	0.0962258	-0.269878	0.445118	0.364572	1	0.00768927
ANGPTL4	M-LDL-P	0.0378482	0.0965704	-0.32093	0.396626	0.695894	1	0.00143349
ANGPTL4	M-LDL-PL	0.0487115	0.096647	-0.310352	0.407775	0.615287	1	0.0023685
ANGPTL4	M-LDL-CE	0.0183416	0.0965493	-0.340358	0.377041	0.849692	1	0.000337167
ANGPTL4	M-LDL-FC	0.0461249	0.0965349	-0.312522	0.404771	0.633764	1	0.00212908
ANGPTL4	M-LDL-TG	0.0691985	0.0963999	-0.288946	0.427343	0.474428	1	0.00479259
ANGPTL4	S-LDL-P	0.0214887	0.0966427	-0.337558	0.380536	0.824463	1	0.000461849
ANGPTL4	S-LDL-PL	0.0333532	0.0967023	-0.325915	0.392621	0.730842	1	0.00111054
ANGPTL4	S-LDL-CE	0.0121394	0.0965375	-0.346517	0.370796	0.900167	1	0.00014776
ANGPTL4	S-LDL-FC	0.0308568	0.0965725	-0.327929	0.389643	0.749955	1	0.000953229
ANGPTL4	S-LDL-TG	0.0816311	0.0963488	-0.276324	0.439586	0.398749	1	0.00666394
ANGPTL4	XL-HDL-P	0.0122071	0.0962496	-0.34538	0.369794	0.899315	1	0.000150306
ANGPTL4	XL-HDL-PL	-0.00046497	0.0962313	-0.357984	0.357054	0.996154	1	2.18189e-07
ANGPTL4	XL-HDL-CE	0.0193821	0.0963075	-0.338419	0.377184	0.840884	1	0.000378384
ANGPTL4	XL-HDL-FC	0.0221092	0.0962606	-0.335518	0.379737	0.818778	1	0.000492779
ANGPTL4	XL-HDL-TG	0.110711	0.0959719	-0.245844	0.467266	0.251243	1	0.0122841
ANGPTL4	L-HDL-P	-0.0307804	0.0962069	-0.388208	0.326647	0.749638	1	0.000955734
ANGPTL4	L-HDL-PL	-0.0424289	0.0961661	-0.399705	0.314847	0.659955	1	0.00181596
ANGPTL4	L-HDL-CE	-0.0271907	0.0962298	-0.384704	0.330322	0.77806	1	0.000745611
ANGPTL4	L-HDL-FC	-0.0250024	0.0962374	-0.382544	0.332539	0.795518	1	0.000630401
ANGPTL4	L-HDL-TG	0.0403083	0.096207	-0.31712	0.397737	0.676075	1	0.00163787
ANGPTL4	M-HDL-P	-0.141702	0.0952692	-0.495646	0.212242	0.139854	1	0.020257
ANGPTL4	M-HDL-PL	-0.11785	0.0955593	-0.472872	0.237172	0.22018	1	0.0140152
ANGPTL4	M-HDL-CE	-0.180324	0.0947543	-0.532355	0.171707	0.0597182	1	0.0327395
ANGPTL4	M-HDL-FC	-0.140209	0.0953146	-0.494322	0.213904	0.144223	1	0.0198223
ANGPTL4	M-HDL-TG	0.019716	0.0964259	-0.338526	0.377958	0.838376	1	0.000390569
ANGPTL4	S-HDL-P	-0.105996	0.0956826	-0.461476	0.249484	0.270439	1	0.011339
ANGPTL4	S-HDL-PL	-0.103098	0.0957338	-0.458769	0.252572	0.283934	1	0.0107228
ANGPTL4	S-HDL-CE	-0.0519042	0.0961235	-0.409022	0.305214	0.590337	1	0.00271757
ANGPTL4	S-HDL-FC	-0.10306	0.0957844	-0.458918	0.252798	0.284365	1	0.0107037
ANGPTL4	S-HDL-TG	0.0606769	0.0962032	-0.296737	0.418091	0.529571	1	0.00370402
ANGPTL4	VLDL-D	-0.00722332	0.0963223	-0.36508	0.350633	0.940362	1	5.25549e-05
ANGPTL4	LDL-D	0.0549449	0.0960843	-0.302028	0.411917	0.568629	1	0.00304678
ANGPTL4	HDL-D	-0.0290357	0.0961946	-0.386418	0.328346	0.763357	1	0.000850767
ANGPTL4	TotPG	0.018175	0.0964072	-0.339997	0.376347	0.850824	1	0.000332047
ANGPTL4	TG/PG	0.0571011	0.0962657	-0.300545	0.414747	0.554325	1	0.00327745
ANGPTL4	PC	0.0162555	0.0964862	-0.34221	0.374721	0.866528	1	0.000265199
ANGPTL4	SM	0.0165193	0.0970296	-0.343965	0.377004	0.865135	1	0.000270816
ANGPTL4	TotFA	0.0434495	0.0966524	-0.315634	0.402533	0.653949	1	0.00188512
ANGPTL4	UnSat	-0.0275546	0.0973084	-0.389075	0.333966	0.777595	1	0.000748823
ANGPTL4	DHA	0.048214	0.0961202	-0.308892	0.40532	0.616979	1	0.00234592
ANGPTL4	LA	0.0497942	0.0972162	-0.311383	0.410972	0.609566	1	0.00244587
ANGPTL4	FAw3	0.0559484	0.0960888	-0.301041	0.412938	0.561619	1	0.00315843
ANGPTL4	FAw6	0.0370014	0.0968525	-0.322825	0.396828	0.70319	1	0.00136219
ANGPTL4	PUFA	0.0419702	0.096679	-0.317212	0.401152	0.665076	1	0.0017582
ANGPTL4	MUFA	0.0464454	0.0964489	-0.311882	0.404772	0.631106	1	0.00216255
ANGPTL4	SFA	0.0371698	0.0967303	-0.322203	0.396542	0.701547	1	0.00137807
ANGPTL4	DHA/FA	0.00879228	0.0970762	-0.351865	0.36945	0.928003	1	7.66584e-05
ANGPTL4	LA/FA	0.0251842	0.0972148	-0.335988	0.386356	0.796089	1	0.000626808
ANGPTL4	FAw3/FA	0.0215699	0.0966412	-0.337471	0.380611	0.823809	1	0.000465357
ANGPTL4	FAw6/FA	-0.012227	0.0962486	-0.36981	0.345356	0.899151	1	0.000150799
ANGPTL4	PUFA/FA	-0.00561036	0.0962287	-0.363119	0.351899	0.953617	1	3.17669e-05
ANGPTL4	MUFA/FA	0.0402722	0.0961648	-0.316999	0.397544	0.676214	1	0.00163638
ANGPTL4	SFA/FA	-0.0693955	0.0960991	-0.426423	0.287632	0.471794	1	0.00484985
ANGPTL8	XXL-VLDL-P	0.259673	0.093022	-0.0859222	0.605268	0.00621443	0.957022	0.0678842
ANGPTL8	XXL-VLDL-PL	0.272804	0.092772	-0.0718626	0.61747	0.00401531	0.618358	0.074771
ANGPTL8	XXL-VLDL-CE	0.191046	0.0944497	-0.159854	0.541945	0.0455957	1	0.0368292
ANGPTL8	XXL-VLDL-FC	0.278	0.0926785	-0.066319	0.622319	0.00336283	0.517876	0.077568
ANGPTL8	XXL-VLDL-TG	0.262333	0.0929499	-0.0829944	0.60766	0.00568586	0.875622	0.0692853
ANGPTL8	XL-VLDL-P	0.27665	0.092701	-0.0677531	0.621052	0.00352178	0.542355	0.0768395
ANGPTL8	XL-VLDL-PL	0.262562	0.0930156	-0.0830093	0.608134	0.00567811	0.874429	0.0693068
ANGPTL8	XL-VLDL-CE	0.250436	0.0932397	-0.0959682	0.59684	0.00838621	1	0.0631642
ANGPTL8	XL-VLDL-FC	0.252985	0.0932151	-0.0933276	0.599298	0.00775033	1	0.0644053
ANGPTL8	XL-VLDL-TG	0.284476	0.0925301	-0.0592919	0.628243	0.00267673	0.412216	0.0811667
ANGPTL8	L-VLDL-P	0.286423	0.0925191	-0.0573041	0.63015	0.00250569	0.385876	0.0822078
ANGPTL8	L-VLDL-PL	0.282674	0.0926043	-0.0613693	0.626717	0.002863	0.440903	0.0801058
ANGPTL8	L-VLDL-CE	0.233954	0.0936416	-0.113943	0.581851	0.0139966	1	0.0551209
ANGPTL8	L-VLDL-FC	0.279299	0.0927099	-0.0651368	0.623735	0.00323303	0.497887	0.0781888
ANGPTL8	L-VLDL-TG	0.294977	0.0923215	-0.0480154	0.63797	0.00183714	0.282919	0.0870987
ANGPTL8	M-VLDL-P	0.267932	0.0929527	-0.0774053	0.61327	0.00476981	0.734551	0.0720552
ANGPTL8	M-VLDL-PL	0.259308	0.0931274	-0.0866791	0.605295	0.00634221	0.976701	0.0675635
ANGPTL8	M-VLDL-CE	0.122716	0.0954961	-0.232071	0.477504	0.201552	1	0.0151985
ANGPTL8	M-VLDL-FC	0.265792	0.0930416	-0.0798756	0.61146	0.00514403	0.79218	0.0708642
ANGPTL8	M-VLDL-TG	0.293128	0.0923668	-0.0500334	0.636289	0.00196654	0.302848	0.0860264
ANGPTL8	S-VLDL-P	0.212823	0.0941722	-0.137045	0.562692	0.0258502	1	0.0455575
ANGPTL8	S-VLDL-PL	0.193725	0.0945404	-0.157512	0.544961	0.0428969	1	0.0377602
ANGPTL8	S-VLDL-CE	-0.0155804	0.0963334	-0.373478	0.342317	0.87182	1	0.000244407
ANGPTL8	S-VLDL-FC	0.169203	0.0949409	-0.183522	0.521927	0.0775547	1	0.0288284
ANGPTL8	S-VLDL-TG	0.28805	0.0925603	-0.0558296	0.631931	0.00238302	0.366985	0.0829991
ANGPTL8	XS-VLDL-P	-0.00141121	0.0962589	-0.359032	0.35621	0.98833	1	2.00871e-06
ANGPTL8	XS-VLDL-PL	-0.130516	0.0956799	-0.485986	0.224954	0.175403	1	0.0170928
ANGPTL8	XS-VLDL-CE	-0.0595171	0.096355	-0.417495	0.298461	0.538095	1	0.00355309
ANGPTL8	XS-VLDL-FC	-0.150237	0.0953318	-0.504414	0.20394	0.117992	1	0.0226845
ANGPTL8	XS-VLDL-TG	0.235599	0.0940441	-0.113794	0.584992	0.0137454	1	0.0554046
ANGPTL8	IDL-P	-0.124045	0.0963057	-0.481839	0.23375	0.200514	1	0.0152681
ANGPTL8	IDL-PL	-0.160421	0.0961578	-0.517667	0.196824	0.0981778	1	0.0253523
ANGPTL8	IDL-CE	-0.144559	0.0963569	-0.502544	0.213426	0.136495	1	0.0206016
ANGPTL8	IDL-FC	-0.226963	0.0949638	-0.579773	0.125846	0.0185972	1	0.0506785
ANGPTL8	IDL-TG	0.167488	0.0952699	-0.186459	0.521435	0.081601	1	0.028074
ANGPTL8	L-LDL-P	-0.111512	0.0965709	-0.470292	0.247268	0.25078	1	0.012308
ANGPTL8	L-LDL-PL	-0.12707	0.096584	-0.485899	0.231759	0.191106	1	0.0159193
ANGPTL8	L-LDL-CE	-0.121587	0.096625	-0.480568	0.237395	0.21101	1	0.0145824
ANGPTL8	L-LDL-FC	-0.183557	0.0959579	-0.54006	0.172946	0.0584355	1	0.0330668
ANGPTL8	L-LDL-TG	0.0990325	0.0958328	-0.257006	0.455071	0.303752	1	0.00988167
ANGPTL8	M-LDL-P	-0.100371	0.0966864	-0.45958	0.258839	0.301562	1	0.00997116
ANGPTL8	M-LDL-PL	-0.055572	0.0969836	-0.415886	0.304742	0.567844	1	0.00305915
ANGPTL8	M-LDL-CE	-0.133587	0.0964932	-0.492078	0.224905	0.169111	1	0.0175971
ANGPTL8	M-LDL-FC	-0.125621	0.0968235	-0.48534	0.234098	0.197276	1	0.0154882
ANGPTL8	M-LDL-TG	0.0918787	0.0958646	-0.264278	0.448035	0.340011	1	0.0085117
ANGPTL8	S-LDL-P	-0.113846	0.0966172	-0.472798	0.245107	0.241284	1	0.0128098
ANGPTL8	S-LDL-PL	-0.0853779	0.096861	-0.445236	0.27448	0.380051	1	0.00720887
ANGPTL8	S-LDL-CE	-0.151675	0.0962894	-0.50941	0.206059	0.118162	1	0.0226639
ANGPTL8	S-LDL-FC	-0.150723	0.096574	-0.509515	0.208069	0.121548	1	0.0222576
ANGPTL8	S-LDL-TG	0.155698	0.0951464	-0.19779	0.509186	0.104693	1	0.0244153
ANGPTL8	XL-HDL-P	-0.296363	0.092143	-0.638693	0.0459667	0.00171769	0.264524	0.0881575
ANGPTL8	XL-HDL-PL	-0.325952	0.0911265	-0.664505	0.0126014	0.000523633	0.0806395	0.106802
ANGPTL8	XL-HDL-CE	-0.2449	0.0937107	-0.593054	0.103254	0.0102563	1	0.0599989
ANGPTL8	XL-HDL-FC	-0.294589	0.0922865	-0.637452	0.0482739	0.00185462	0.285611	0.0869496
ANGPTL8	XL-HDL-TG	0.0268724	0.0961969	-0.330518	0.384263	0.780517	1	0.00072877
ANGPTL8	L-HDL-P	-0.304809	0.091726	-0.645589	0.0359716	0.0012195	0.187802	0.0935473
ANGPTL8	L-HDL-PL	-0.308292	0.0916318	-0.648722	0.0321388	0.00106544	0.164078	0.0956697
ANGPTL8	L-HDL-CE	-0.297274	0.0919398	-0.638849	0.0443009	0.00162721	0.250591	0.0890095
ANGPTL8	L-HDL-FC	-0.309582	0.0916084	-0.649925	0.0307618	0.0010145	0.156233	0.0964392
ANGPTL8	L-HDL-TG	-0.252746	0.0931126	-0.598678	0.0931864	0.00774128	1	0.0644237
ANGPTL8	M-HDL-P	-0.190836	0.0944646	-0.541791	0.160119	0.0458624	1	0.0367403
ANGPTL8	M-HDL-PL	-0.17148	0.0948023	-0.52369	0.180729	0.0732876	1	0.0296705
ANGPTL8	M-HDL-CE	-0.248358	0.0932676	-0.594866	0.0981497	0.00894439	1	0.0621504
ANGPTL8	M-HDL-FC	-0.253046	0.093146	-0.599102	0.0930101	0.00769225	1	0.0645237
ANGPTL8	M-HDL-TG	0.129157	0.0955668	-0.225892	0.484207	0.17939	1	0.0167837
ANGPTL8	S-HDL-P	0.0987983	0.0957756	-0.257027	0.454624	0.304605	1	0.00984707
ANGPTL8	S-HDL-PL	0.156065	0.0953658	-0.198238	0.510368	0.104676	1	0.0244177
ANGPTL8	S-HDL-CE	-0.181939	0.0953745	-0.536274	0.172396	0.0591201	1	0.0328912
ANGPTL8	S-HDL-FC	0.0908347	0.0959673	-0.265703	0.447372	0.346017	1	0.00830333
ANGPTL8	S-HDL-TG	0.329575	0.0912583	-0.00946744	0.668618	0.000465233	0.0716458	0.10865
ANGPTL8	VLDL-D	0.291803	0.0927462	-0.0527675	0.636374	0.00214207	0.329878	0.0846793
ANGPTL8	LDL-D	0.0394472	0.0965127	-0.319117	0.398011	0.683558	1	0.00155885
ANGPTL8	HDL-D	-0.334975	0.0907742	-0.672219	0.00226935	0.000354294	0.0545613	0.112899
ANGPTL8	TotPG	-0.0968683	0.0958229	-0.452869	0.259133	0.31434	1	0.00946048
ANGPTL8	TG/PG	0.336457	0.091433	-0.00323505	0.676149	0.000367332	0.0565692	0.112336
ANGPTL8	PC	-0.126851	0.0954989	-0.481649	0.227946	0.186905	1	0.0162221
ANGPTL8	SM	-0.131984	0.0959757	-0.488553	0.224585	0.171947	1	0.0173672
ANGPTL8	TotFA	0.0643385	0.096028	-0.292425	0.421102	0.504303	1	0.00417776
ANGPTL8	UnSat	-0.340702	0.0905031	-0.676939	-0.00446537	0.000272976	0.0420383	0.116956
ANGPTL8	DHA	-0.0538343	0.0964711	-0.412244	0.304575	0.577986	1	0.00290187
ANGPTL8	LA	-0.075603	0.0969047	-0.435623	0.284417	0.437008	1	0.00565642
ANGPTL8	FAw3	-0.00498409	0.0964462	-0.363301	0.353333	0.958882	1	2.49578e-05
ANGPTL8	FAw6	-0.0948459	0.0963984	-0.452985	0.263293	0.327387	1	0.00896607
ANGPTL8	PUFA	-0.0819533	0.0962405	-0.439506	0.275599	0.396367	1	0.00673132
ANGPTL8	MUFA	0.165719	0.0951478	-0.187774	0.519212	0.0844352	1	0.027569
ANGPTL8	SFA	0.0901934	0.0958365	-0.265858	0.446245	0.348765	1	0.00820963
ANGPTL8	DHA/FA	-0.111771	0.0963728	-0.469815	0.246273	0.24872	1	0.0124149
ANGPTL8	LA/FA	-0.289036	0.0969179	-0.649105	0.0710337	0.0035436	0.545714	0.0767422
ANGPTL8	FAw3/FA	-0.0616997	0.0966453	-0.420756	0.297357	0.524568	1	0.00379464
ANGPTL8	FAw6/FA	-0.356967	0.0935457	-0.704508	-0.00942631	0.000227465	0.0350296	0.119788
ANGPTL8	PUFA/FA	-0.358548	0.092404	-0.701847	-0.0152485	0.000180702	0.0278281	0.123354
ANGPTL8	MUFA/FA	0.345056	0.0932345	-0.00132875	0.691441	0.000341259	0.0525539	0.113483
ANGPTL8	SFA/FA	0.151138	0.0952349	-0.202678	0.504955	0.115463	1	0.0229968
APOC1	XXL-VLDL-P	0.326735	0.0949187	-0.0259074	0.679377	0.00082423	0.126931	0.099699
APOC1	XXL-VLDL-PL	0.305788	0.0954838	-0.0489539	0.660529	0.00179466	0.276378	0.0874671
APOC1	XXL-VLDL-CE	0.319978	0.0951762	-0.0336205	0.673577	0.00107421	0.165429	0.0955409
APOC1	XXL-VLDL-FC	0.276023	0.0959693	-0.0805221	0.632568	0.00485898	0.748284	0.0717631
APOC1	XXL-VLDL-TG	0.330933	0.0947455	-0.0210651	0.682932	0.000695985	0.107182	0.10235
APOC1	XL-VLDL-P	0.270528	0.0957948	-0.0853688	0.626425	0.0056574	0.871239	0.0693644
APOC1	XL-VLDL-PL	0.29306	0.095569	-0.0619976	0.648118	0.00274283	0.422396	0.080782
APOC1	XL-VLDL-CE	0.26797	0.0961054	-0.0890811	0.62502	0.00627249	0.965964	0.0677376
APOC1	XL-VLDL-FC	0.29897	0.0956537	-0.0564026	0.654342	0.00228501	0.351891	0.0836612
APOC1	XL-VLDL-TG	0.263066	0.0957941	-0.0928283	0.61896	0.00707543	1	0.0658399
APOC1	L-VLDL-P	0.247873	0.0960994	-0.109156	0.604901	0.0112563	1	0.0585377
APOC1	L-VLDL-PL	0.254921	0.0960437	-0.101901	0.611742	0.00916178	1	0.0617728
APOC1	L-VLDL-CE	0.248814	0.0964402	-0.10948	0.607109	0.0112365	1	0.0585653
APOC1	L-VLDL-FC	0.252461	0.0961423	-0.104727	0.609649	0.00990826	1	0.0605413
APOC1	L-VLDL-TG	0.244338	0.0960565	-0.112531	0.601207	0.0123975	1	0.0570224
APOC1	M-VLDL-P	0.25303	0.0961679	-0.104253	0.610313	0.00976659	1	0.0607677
APOC1	M-VLDL-PL	0.259646	0.0961305	-0.0974977	0.61679	0.00803965	1	0.0638284
APOC1	M-VLDL-CE	0.292012	0.0955322	-0.0629097	0.646933	0.00282653	0.435285	0.080308
APOC1	M-VLDL-FC	0.247075	0.0964286	-0.111176	0.605327	0.0117905	1	0.0578099
APOC1	M-VLDL-TG	0.237303	0.0962677	-0.120351	0.594956	0.0152906	1	0.0537368
APOC1	S-VLDL-P	0.214159	0.0970478	-0.146393	0.574711	0.029469	1	0.04353
APOC1	S-VLDL-PL	0.18719	0.0975215	-0.175122	0.549502	0.0575874	1	0.0332874
APOC1	S-VLDL-CE	0.232958	0.0954912	-0.121811	0.587726	0.0163484	1	0.0526909
APOC1	S-VLDL-FC	0.193775	0.0973147	-0.167769	0.555318	0.0490058	1	0.0357315
APOC1	S-VLDL-TG	0.193216	0.0972635	-0.168137	0.554569	0.0495322	1	0.0355692
APOC1	XS-VLDL-P	0.246272	0.095378	-0.108077	0.60062	0.0111732	1	0.058654
APOC1	XS-VLDL-PL	0.230867	0.0942767	-0.11939	0.581124	0.0159567	1	0.0530699
APOC1	XS-VLDL-CE	0.288413	0.0947991	-0.0637847	0.64061	0.00295314	0.454784	0.079617
APOC1	XS-VLDL-FC	0.170702	0.0955944	-0.18445	0.525855	0.0769819	1	0.0289385
APOC1	XS-VLDL-TG	0.145506	0.0976218	-0.217178	0.508191	0.139033	1	0.0203405
APOC1	IDL-P	0.318959	0.0924827	-0.0246332	0.66255	0.00080636	0.124179	0.100043
APOC1	IDL-PL	0.312997	0.0922708	-0.0298074	0.655802	0.000972837	0.149817	0.0970977
APOC1	IDL-CE	0.344519	0.0917194	0.00376309	0.685275	0.000281098	0.0432892	0.1165
APOC1	IDL-FC	0.262903	0.0931163	-0.0830428	0.608849	0.00566814	0.872893	0.0693345
APOC1	IDL-TG	0.143643	0.097223	-0.21756	0.504846	0.14249	1	0.0199929
APOC1	L-LDL-P	0.339762	0.0917148	-0.000976493	0.680501	0.00033699	0.0518965	0.113679
APOC1	L-LDL-PL	0.349386	0.0914893	0.00948462	0.689287	0.000225125	0.0346693	0.119948
APOC1	L-LDL-CE	0.347389	0.0912716	0.00829689	0.686481	0.000235593	0.0362813	0.119243
APOC1	L-LDL-FC	0.305757	0.0921621	-0.0366438	0.648157	0.0012412	0.191145	0.0932699
APOC1	L-LDL-TG	0.190399	0.0966577	-0.168704	0.549501	0.0514427	1	0.0349947
APOC1	M-LDL-P	0.342944	0.0914183	0.00330702	0.682582	0.000285948	0.044036	0.116234
APOC1	M-LDL-PL	0.395208	0.0908928	0.0575233	0.732893	3.14301e-05	0.00484024	0.150158
APOC1	M-LDL-CE	0.31483	0.0917892	-0.0261851	0.655846	0.000858686	0.132238	0.0990566
APOC1	M-LDL-FC	0.35941	0.0910901	0.020992	0.697828	0.000142581	0.0219574	0.127016
APOC1	M-LDL-TG	0.21024	0.0961117	-0.146834	0.567314	0.0308854	1	0.0428051
APOC1	S-LDL-P	0.347446	0.0913438	0.00808525	0.686807	0.000237602	0.0365907	0.119111
APOC1	S-LDL-PL	0.401559	0.090963	0.0636138	0.739505	2.42702e-05	0.00373761	0.154071
APOC1	S-LDL-CE	0.305484	0.0919492	-0.0361254	0.647094	0.00122235	0.188242	0.0935106
APOC1	S-LDL-FC	0.34655	0.0916585	0.0060199	0.68708	0.000257654	0.0396787	0.117853
APOC1	S-LDL-TG	0.298068	0.0949016	-0.0545107	0.650646	0.00217883	0.33554	0.0844111
APOC1	XL-HDL-P	0.0618168	0.0960438	-0.295005	0.418639	0.521191	1	0.00385668
APOC1	XL-HDL-PL	-0.00402038	0.0963572	-0.362007	0.353966	0.966797	1	1.62696e-05
APOC1	XL-HDL-CE	0.148807	0.0953978	-0.205615	0.503229	0.121747	1	0.0222342
APOC1	XL-HDL-FC	0.0999055	0.0958261	-0.256108	0.455919	0.299497	1	0.0100563
APOC1	XL-HDL-TG	0.279132	0.094802	-0.0730762	0.63134	0.00397021	0.611412	0.0749491
APOC1	L-HDL-P	-0.0553576	0.0962225	-0.412843	0.302128	0.56629	1	0.00308373
APOC1	L-HDL-PL	-0.0534667	0.0962304	-0.410982	0.304049	0.579637	1	0.00287678
APOC1	L-HDL-CE	-0.0627702	0.0962363	-0.420307	0.294767	0.515638	1	0.00396025
APOC1	L-HDL-FC	-0.0611895	0.0963761	-0.419246	0.296867	0.526847	1	0.00375317
APOC1	L-HDL-TG	-0.000991458	0.0964592	-0.359357	0.357374	0.991818	1	9.87364e-07
APOC1	M-HDL-P	-0.041706	0.0964205	-0.399928	0.316515	0.666217	1	0.00174549
APOC1	M-HDL-PL	-0.0352015	0.096579	-0.394012	0.323609	0.716216	1	0.00124004
APOC1	M-HDL-CE	-0.0774721	0.0959373	-0.433898	0.278954	0.421154	1	0.00605749
APOC1	M-HDL-FC	-0.0772018	0.0959801	-0.433787	0.279384	0.422977	1	0.00601022
APOC1	M-HDL-TG	0.116409	0.098183	-0.24836	0.481178	0.238393	1	0.0129673
APOC1	S-HDL-P	0.0369755	0.0973481	-0.324692	0.398643	0.704826	1	0.00134649
APOC1	S-HDL-PL	-0.0252722	0.0975454	-0.387673	0.337128	0.79607	1	0.000626926
APOC1	S-HDL-CE	0.0676983	0.0961716	-0.289598	0.424995	0.483004	1	0.00460969
APOC1	S-HDL-FC	-0.0511721	0.0971438	-0.412081	0.309737	0.599446	1	0.00258659
APOC1	S-HDL-TG	0.125494	0.0979826	-0.238531	0.489519	0.203041	1	0.0150993
APOC1	VLDL-D	0.147458	0.0962528	-0.210141	0.505056	0.128478	1	0.0214635
APOC1	LDL-D	-0.187821	0.094502	-0.538915	0.163273	0.0494246	1	0.0356022
APOC1	HDL-D	-0.0204561	0.0962868	-0.378181	0.337269	0.83216	1	0.000421643
APOC1	TotPG	0.280458	0.0951022	-0.072865	0.633782	0.00391539	0.602971	0.0751684
APOC1	TG/PG	0.192931	0.0961219	-0.164181	0.550043	0.0472554	1	0.0362847
APOC1	PC	0.262552	0.094919	-0.0900909	0.615195	0.00668506	1	0.0667339
APOC1	SM	0.363476	0.0923599	0.02034	0.706611	0.000147985	0.0227898	0.126442
APOC1	TotFA	0.363203	0.0942039	0.0132169	0.71319	0.00019749	0.0304135	0.121978
APOC1	UnSat	-0.204484	0.0957425	-0.560186	0.151219	0.0349792	1	0.0408877
APOC1	DHA	0.162714	0.0956656	-0.192702	0.518131	0.0918727	1	0.0263251
APOC1	LA	0.341792	0.0938312	-0.00680976	0.690393	0.000417874	0.0643526	0.110326
APOC1	FAw3	0.21692	0.0955631	-0.138116	0.571957	0.0252166	1	0.0459422
APOC1	FAw6	0.351398	0.0933707	0.00450715	0.698289	0.000274007	0.0421971	0.116897
APOC1	PUFA	0.341799	0.0936323	-0.00606392	0.689661	0.000406741	0.0626381	0.110747
APOC1	MUFA	0.335243	0.0952612	-0.0186718	0.689157	0.000636949	0.0980901	0.103738
APOC1	SFA	0.357327	0.0944105	0.00657282	0.708081	0.000254081	0.0391285	0.11807
APOC1	DHA/FA	-0.0518438	0.0962853	-0.409563	0.305875	0.591392	1	0.00270219
APOC1	LA/FA	0.0243493	0.0962245	-0.333144	0.381843	0.800717	1	0.000598081
APOC1	FAw3/FA	0.0360489	0.0961755	-0.321262	0.39336	0.708533	1	0.0013113
APOC1	FAw6/FA	-0.0647952	0.09659	-0.423646	0.294056	0.503776	1	0.00418808
APOC1	PUFA/FA	-0.0518915	0.0965892	-0.41074	0.306957	0.592218	1	0.00269018
APOC1	MUFA/FA	0.0741041	0.0966515	-0.284976	0.433184	0.44494	1	0.00546391
APOC1	SFA/FA	-0.0257429	0.0961972	-0.383135	0.331649	0.789518	1	0.000668833
APOC2	XXL-VLDL-P	-0.132467	0.0953771	-0.486702	0.221769	0.167729	1	0.0175474
APOC2	XXL-VLDL-PL	-0.140544	0.09527	-0.494381	0.213294	0.143064	1	0.0197525
APOC2	XXL-VLDL-CE	-0.118441	0.0955477	-0.47331	0.236429	0.217811	1	0.0140282
APOC2	XXL-VLDL-FC	-0.150361	0.0951311	-0.503683	0.202961	0.116902	1	0.0226084
APOC2	XXL-VLDL-TG	-0.131413	0.0953906	-0.485698	0.222873	0.171166	1	0.0172693
APOC2	XL-VLDL-P	-0.140296	0.0952733	-0.494146	0.213554	0.143777	1	0.019683
APOC2	XL-VLDL-PL	-0.139418	0.0952853	-0.493312	0.214477	0.146327	1	0.0194374
APOC2	XL-VLDL-CE	-0.12586	0.0954599	-0.480403	0.228683	0.190139	1	0.0158408
APOC2	XL-VLDL-FC	-0.138565	0.0952968	-0.492502	0.215373	0.148838	1	0.0192001
APOC2	XL-VLDL-TG	-0.141835	0.0952522	-0.495607	0.211937	0.139389	1	0.0201172
APOC2	L-VLDL-P	-0.135622	0.095336	-0.489705	0.218461	0.157743	1	0.0183933
APOC2	L-VLDL-PL	-0.137652	0.095309	-0.491635	0.21633	0.151557	1	0.0189482
APOC2	L-VLDL-CE	-0.105566	0.0956874	-0.460954	0.249821	0.272374	1	0.0111443
APOC2	L-VLDL-FC	-0.142249	0.0952465	-0.496	0.211501	0.138226	1	0.0202348
APOC2	L-VLDL-TG	-0.138461	0.0952982	-0.492403	0.215481	0.149144	1	0.0191714
APOC2	M-VLDL-P	-0.123064	0.0954936	-0.477732	0.231605	0.200252	1	0.0151447
APOC2	M-VLDL-PL	-0.121651	0.0955104	-0.476382	0.233079	0.205506	1	0.014799
APOC2	M-VLDL-CE	-0.077741	0.0959338	-0.434044	0.278562	0.419515	1	0.00604366
APOC2	M-VLDL-FC	-0.128414	0.0954284	-0.482839	0.226012	0.181233	1	0.01649
APOC2	M-VLDL-TG	-0.128823	0.0954233	-0.48323	0.225584	0.179832	1	0.0165954
APOC2	S-VLDL-P	-0.102624	0.095717	-0.458122	0.252874	0.286037	1	0.0105317
APOC2	S-VLDL-PL	-0.0868809	0.0958612	-0.442914	0.269153	0.366784	1	0.00754829
APOC2	S-VLDL-CE	-0.0578305	0.096064	-0.414617	0.298956	0.548436	1	0.00334436
APOC2	S-VLDL-FC	-0.0948015	0.0957917	-0.450577	0.260974	0.324551	1	0.00898733
APOC2	S-VLDL-TG	-0.114725	0.0955897	-0.46975	0.2403	0.232695	1	0.0131618
APOC2	XS-VLDL-P	-0.0626674	0.0960359	-0.41935	0.294015	0.515439	1	0.0039272
APOC2	XS-VLDL-PL	-0.0204601	0.0962049	-0.37777	0.33685	0.831984	1	0.000418616
APOC2	XS-VLDL-CE	-0.0459981	0.0961232	-0.403005	0.311008	0.633238	1	0.00211582
APOC2	XS-VLDL-FC	-0.0203788	0.0962051	-0.377689	0.336932	0.832641	1	0.000415297
APOC2	XS-VLDL-TG	-0.113324	0.0956052	-0.468406	0.241759	0.238488	1	0.0128423
APOC2	IDL-P	-0.0170216	0.0962111	-0.374355	0.340311	0.859903	1	0.000289736
APOC2	IDL-PL	0.00194249	0.0962249	-0.355442	0.359327	0.983931	1	3.77328e-06
APOC2	IDL-CE	-0.0133837	0.0962164	-0.370736	0.343969	0.88963	1	0.000179123
APOC2	IDL-FC	0.0170094	0.0962111	-0.340324	0.374343	0.860002	1	0.00028932
APOC2	IDL-TG	-0.0964845	0.0957761	-0.452202	0.259233	0.315996	1	0.00930926
APOC2	L-LDL-P	-0.00613307	0.0962232	-0.363511	0.351245	0.949297	1	3.76145e-05
APOC2	L-LDL-PL	0.00319084	0.0962246	-0.354192	0.360574	0.973608	1	1.01815e-05
APOC2	L-LDL-CE	-0.00460028	0.096224	-0.361981	0.352781	0.961958	1	2.11626e-05
APOC2	L-LDL-FC	0.0214973	0.0962028	-0.335805	0.3788	0.823601	1	0.000462134
APOC2	L-LDL-TG	-0.0689269	0.0959962	-0.425462	0.287608	0.474297	1	0.00475091
APOC2	M-LDL-P	0.00364284	0.0962244	-0.35374	0.361025	0.969871	1	1.32703e-05
APOC2	M-LDL-PL	0.00057457	0.096225	-0.35681	0.357959	0.995247	1	3.30131e-07
APOC2	M-LDL-CE	-0.00381661	0.0962243	-0.361199	0.353566	0.968435	1	1.45665e-05
APOC2	M-LDL-FC	0.0331786	0.0961721	-0.324009	0.390367	0.730771	1	0.00110082
APOC2	M-LDL-TG	-0.0574384	0.0960662	-0.414233	0.299356	0.551155	1	0.00329917
APOC2	S-LDL-P	0.00325619	0.0962245	-0.354127	0.360639	0.973068	1	1.06027e-05
APOC2	S-LDL-PL	0.0324956	0.0961742	-0.324701	0.389692	0.736108	1	0.00105596
APOC2	S-LDL-CE	0.00634235	0.0962231	-0.351035	0.36372	0.947569	1	4.02254e-05
APOC2	S-LDL-FC	0.0437239	0.096133	-0.313319	0.400767	0.650147	1	0.00191178
APOC2	S-LDL-TG	-0.0516829	0.0960964	-0.40859	0.305224	0.591805	1	0.00267112
APOC2	XL-HDL-P	0.0816197	0.095904	-0.274573	0.437812	0.396621	1	0.00666178
APOC2	XL-HDL-PL	0.0890142	0.0958431	-0.266952	0.44498	0.35509	1	0.00792352
APOC2	XL-HDL-CE	0.0799956	0.0959167	-0.276244	0.436235	0.406116	1	0.00639929
APOC2	XL-HDL-FC	0.0980759	0.0957611	-0.257586	0.453738	0.308042	1	0.00961888
APOC2	XL-HDL-TG	-0.111309	0.0956271	-0.466473	0.243855	0.246992	1	0.0123898
APOC2	L-HDL-P	0.0709173	0.0959828	-0.285568	0.427402	0.461598	1	0.00502926
APOC2	L-HDL-PL	0.0702812	0.0959871	-0.28622	0.426782	0.465636	1	0.00493944
APOC2	L-HDL-CE	0.082265	0.0958989	-0.273908	0.438438	0.392886	1	0.00676753
APOC2	L-HDL-FC	0.0847901	0.0958785	-0.271308	0.440888	0.378472	1	0.00718936
APOC2	L-HDL-TG	-0.0346204	0.0961674	-0.391791	0.32255	0.719549	1	0.00119857
APOC2	M-HDL-P	0.0316025	0.096177	-0.325604	0.388809	0.743104	1	0.000998719
APOC2	M-HDL-PL	0.0223712	0.096201	-0.334924	0.379667	0.816554	1	0.000500469
APOC2	M-HDL-CE	0.0688389	0.0959968	-0.287698	0.425376	0.474863	1	0.00473879
APOC2	M-HDL-FC	0.0599108	0.0960522	-0.296832	0.416654	0.534119	1	0.00358931
APOC2	M-HDL-TG	-0.100072	0.095742	-0.455662	0.255519	0.298254	1	0.0100143
APOC2	S-HDL-P	0.0236555	0.0961981	-0.333629	0.38094	0.806224	1	0.000559581
APOC2	S-HDL-PL	-0.0222336	0.0962013	-0.37953	0.335063	0.817662	1	0.000494335
APOC2	S-HDL-CE	0.116811	0.0955663	-0.238127	0.47175	0.224252	1	0.0136449
APOC2	S-HDL-FC	0.0298181	0.0961823	-0.327408	0.387044	0.757146	1	0.000889118
APOC2	S-HDL-TG	-0.117983	0.095553	-0.472872	0.236906	0.219607	1	0.01392
APOC2	VLDL-D	-0.149173	0.0951484	-0.502559	0.204213	0.119855	1	0.0222525
APOC2	LDL-D	-0.210479	0.0940694	-0.559858	0.1389	0.0273075	1	0.0443015
APOC2	HDL-D	0.0785882	0.0959274	-0.277691	0.434868	0.41445	1	0.0061761
APOC2	TotPG	-0.00226082	0.0962248	-0.359645	0.355123	0.981299	1	5.11132e-06
APOC2	TG/PG	-0.166127	0.0948879	-0.518546	0.186291	0.082824	1	0.0275983
APOC2	PC	0.00442737	0.0962241	-0.352954	0.361809	0.963386	1	1.96016e-05
APOC2	SM	0.0414354	0.0961424	-0.315642	0.398513	0.667342	1	0.00171689
APOC2	TotFA	-0.0511258	0.0960992	-0.408043	0.305792	0.595811	1	0.00261385
APOC2	UnSat	0.122157	0.0955044	-0.232552	0.476865	0.203614	1	0.0149223
APOC2	DHA	-0.0771087	0.0959386	-0.433429	0.279212	0.423318	1	0.00594575
APOC2	LA	0.0317464	0.0961765	-0.325458	0.388951	0.741975	1	0.00100784
APOC2	FAw3	-0.0686946	0.0959977	-0.425235	0.287846	0.475792	1	0.00471895
APOC2	FAw6	0.0247405	0.0961956	-0.332535	0.382016	0.797522	1	0.000612092
APOC2	PUFA	0.00880327	0.0962213	-0.348568	0.366174	0.927273	1	7.74976e-05
APOC2	MUFA	-0.0549077	0.0960799	-0.411753	0.301938	0.568862	1	0.00301486
APOC2	SFA	-0.092619	0.0958114	-0.448468	0.26323	0.335864	1	0.00857828
APOC2	DHA/FA	-0.0779792	0.095932	-0.434276	0.278317	0.418087	1	0.00608075
APOC2	LA/FA	0.162373	0.0949481	-0.190269	0.515015	0.0901136	1	0.0263651
APOC2	FAw3/FA	-0.0992136	0.0957503	-0.454835	0.256408	0.302437	1	0.00984333
APOC2	FAw6/FA	0.199895	0.094283	-0.150277	0.550067	0.0362827	1	0.0399579
APOC2	PUFA/FA	0.164849	0.0949086	-0.187646	0.517345	0.0852513	1	0.0271753
APOC2	MUFA/FA	-0.065775	0.0960167	-0.422386	0.290836	0.494788	1	0.00432635
APOC2	SFA/FA	-0.258707	0.0929491	-0.603925	0.0865108	0.00635325	0.978401	0.0669294
APOC3	XXL-VLDL-P	-0.00575424	0.0962235	-0.363133	0.351625	0.952425	1	3.31113e-05
APOC3	XXL-VLDL-PL	-0.00513216	0.0962238	-0.362512	0.352248	0.957563	1	2.63391e-05
APOC3	XXL-VLDL-CE	-0.00585591	0.0962234	-0.363235	0.351523	0.951585	1	3.42917e-05
APOC3	XXL-VLDL-FC	-0.0119474	0.0962182	-0.369307	0.345412	0.901412	1	0.000142739
APOC3	XXL-VLDL-TG	-0.00623455	0.0962232	-0.363612	0.351143	0.948459	1	3.88697e-05
APOC3	XL-VLDL-P	-0.0117654	0.0962184	-0.369126	0.345595	0.902906	1	0.000138425
APOC3	XL-VLDL-PL	-0.00918018	0.096221	-0.36655	0.34819	0.924168	1	8.42756e-05
APOC3	XL-VLDL-CE	-0.0029442	0.0962246	-0.360327	0.354439	0.975647	1	8.66834e-06
APOC3	XL-VLDL-FC	-0.00895176	0.0962212	-0.366322	0.348419	0.92605	1	8.01339e-05
APOC3	XL-VLDL-TG	-0.0134898	0.0962163	-0.370842	0.343863	0.888761	1	0.000181974
APOC3	L-VLDL-P	-0.0097257	0.0962205	-0.367094	0.347642	0.919677	1	9.45892e-05
APOC3	L-VLDL-PL	-0.0098759	0.0962204	-0.367243	0.347491	0.91844	1	9.75335e-05
APOC3	L-VLDL-CE	0.0117716	0.0962184	-0.345588	0.369132	0.902855	1	0.00013857
APOC3	L-VLDL-FC	-0.0122336	0.0962178	-0.369592	0.345125	0.899063	1	0.00014966
APOC3	L-VLDL-TG	-0.0124688	0.0962176	-0.369826	0.344888	0.897132	1	0.000155472
APOC3	M-VLDL-P	-0.000662219	0.096225	-0.358047	0.356723	0.994522	1	4.38534e-07
APOC3	M-VLDL-PL	0.00218449	0.0962248	-0.355199	0.359568	0.98193	1	4.772e-06
APOC3	M-VLDL-CE	0.0132683	0.0962166	-0.344085	0.370622	0.890576	1	0.000176047
APOC3	M-VLDL-FC	-0.00131256	0.096225	-0.358697	0.356072	0.989142	1	1.72281e-06
APOC3	M-VLDL-TG	-0.00409744	0.0962242	-0.361479	0.353284	0.966113	1	1.6789e-05
APOC3	S-VLDL-P	0.0250005	0.096195	-0.332273	0.382274	0.79544	1	0.000625027
APOC3	S-VLDL-PL	0.0447841	0.0961285	-0.312242	0.40181	0.642241	1	0.00200562
APOC3	S-VLDL-CE	0.00579386	0.0962234	-0.351585	0.363173	0.952098	1	3.35688e-05
APOC3	S-VLDL-FC	0.0311978	0.0961782	-0.326013	0.388409	0.746282	1	0.000973302
APOC3	S-VLDL-TG	0.0210823	0.0962037	-0.336223	0.378388	0.826953	1	0.000444462
APOC3	XS-VLDL-P	0.00263703	0.0962247	-0.354747	0.360021	0.978187	1	6.95393e-06
APOC3	XS-VLDL-PL	-0.0204775	0.0962049	-0.377787	0.336832	0.831843	1	0.000419329
APOC3	XS-VLDL-CE	0.00294139	0.0962246	-0.354442	0.360325	0.97567	1	8.6518e-06
APOC3	XS-VLDL-FC	-0.0130288	0.0962169	-0.370383	0.344326	0.89254	1	0.000169748
APOC3	XS-VLDL-TG	0.0293358	0.0961836	-0.327895	0.386567	0.760955	1	0.00086059
APOC3	IDL-P	-0.0224075	0.0962009	-0.379703	0.334888	0.816262	1	0.000502094
APOC3	IDL-PL	-0.0230123	0.0961996	-0.380303	0.334278	0.811393	1	0.000529567
APOC3	IDL-CE	-0.0292971	0.0961837	-0.386529	0.327934	0.761261	1	0.000858321
APOC3	IDL-FC	-0.0367162	0.0961602	-0.39386	0.320428	0.703343	1	0.00134808
APOC3	IDL-TG	0.0259693	0.0961926	-0.331295	0.383234	0.787697	1	0.000674404
APOC3	L-LDL-P	-0.0211435	0.0962035	-0.378448	0.336161	0.826459	1	0.000447045
APOC3	L-LDL-PL	-0.0182303	0.0962091	-0.375556	0.339095	0.850067	1	0.000332346
APOC3	L-LDL-CE	-0.0281029	0.096187	-0.385347	0.329141	0.770717	1	0.000789774
APOC3	L-LDL-FC	-0.0273584	0.096189	-0.384609	0.329893	0.776631	1	0.000748481
APOC3	L-LDL-TG	0.0252902	0.0961943	-0.33198	0.382561	0.793123	1	0.000639594
APOC3	M-LDL-P	-0.0209341	0.096204	-0.378241	0.336372	0.828151	1	0.000438234
APOC3	M-LDL-PL	-0.00412361	0.0962242	-0.361505	0.353258	0.965897	1	1.70042e-05
APOC3	M-LDL-CE	-0.0391379	0.0961513	-0.396249	0.317973	0.684781	1	0.00153177
APOC3	M-LDL-FC	-0.013754	0.0962159	-0.371105	0.343597	0.886597	1	0.000189173
APOC3	M-LDL-TG	0.0298215	0.0961822	-0.327404	0.387047	0.757119	1	0.000889323
APOC3	S-LDL-P	-0.0250571	0.0961948	-0.38233	0.332216	0.794988	1	0.000627857
APOC3	S-LDL-PL	0.0043854	0.0962241	-0.352996	0.361767	0.963733	1	1.92317e-05
APOC3	S-LDL-CE	-0.0390017	0.0961518	-0.396115	0.318111	0.68582	1	0.00152113
APOC3	S-LDL-FC	-0.0146245	0.0962148	-0.371971	0.342722	0.879472	1	0.000213875
APOC3	S-LDL-TG	0.0322052	0.0961751	-0.324994	0.389405	0.738381	1	0.00103717
APOC3	XL-HDL-P	-0.0258651	0.0961929	-0.38313	0.3314	0.788529	1	0.000669002
APOC3	XL-HDL-PL	-0.0245449	0.0961961	-0.381822	0.332732	0.799089	1	0.00060245
APOC3	XL-HDL-CE	-0.0236258	0.0961982	-0.380911	0.333659	0.806462	1	0.000558178
APOC3	XL-HDL-FC	-0.0141328	0.0962154	-0.371482	0.343216	0.883495	1	0.000199736
APOC3	XL-HDL-TG	-0.0560966	0.0960735	-0.412919	0.300726	0.560511	1	0.00314682
APOC3	L-HDL-P	-0.0191713	0.0962074	-0.37649	0.338148	0.842426	1	0.000367539
APOC3	L-HDL-PL	-0.0160236	0.0962127	-0.373363	0.341315	0.868041	1	0.000256755
APOC3	L-HDL-CE	-0.0148156	0.0962145	-0.372161	0.34253	0.877908	1	0.000219503
APOC3	L-HDL-FC	-0.0214482	0.0962029	-0.378751	0.335854	0.823997	1	0.000460027
APOC3	L-HDL-TG	-0.0680816	0.0960018	-0.424637	0.288474	0.479747	1	0.0046351
APOC3	M-HDL-P	0.030753	0.0961795	-0.326463	0.387969	0.749779	1	0.000945748
APOC3	M-HDL-PL	0.0243309	0.0961966	-0.332948	0.38161	0.800804	1	0.000591993
APOC3	M-HDL-CE	0.0301844	0.0961812	-0.327038	0.387406	0.754257	1	0.000911096
APOC3	M-HDL-FC	0.025762	0.0961931	-0.331504	0.383028	0.789352	1	0.000663681
APOC3	M-HDL-TG	0.0340688	0.0961692	-0.323109	0.391246	0.723835	1	0.00116068
APOC3	S-HDL-P	0.0734767	0.0959649	-0.282942	0.429896	0.445547	1	0.00539883
APOC3	S-HDL-PL	0.0704638	0.0959859	-0.286033	0.42696	0.464475	1	0.00496515
APOC3	S-HDL-CE	0.00982078	0.0962204	-0.347547	0.367188	0.918894	1	9.64477e-05
APOC3	S-HDL-FC	0.0724651	0.0959721	-0.28398	0.42891	0.451854	1	0.00525119
APOC3	S-HDL-TG	0.0341389	0.096169	-0.323038	0.391315	0.72329	1	0.00116547
APOC3	VLDL-D	-0.0334488	0.0961712	-0.390634	0.323736	0.728664	1	0.00111882
APOC3	LDL-D	-0.0649631	0.0960218	-0.421593	0.291667	0.50014	1	0.00422021
APOC3	HDL-D	-0.0207927	0.0962042	-0.3781	0.336515	0.829294	1	0.000432336
APOC3	TotPG	0.0140088	0.0962156	-0.343341	0.371359	0.88451	1	0.000196246
APOC3	TG/PG	-0.0272755	0.0961892	-0.384527	0.329976	0.77729	1	0.00074395
APOC3	PC	0.00344449	0.0962245	-0.353938	0.360827	0.971511	1	1.18645e-05
APOC3	SM	0.000575738	0.096225	-0.356809	0.357961	0.995237	1	3.31474e-07
APOC3	TotFA	0.00899697	0.0962212	-0.348373	0.366367	0.925677	1	8.09454e-05
APOC3	UnSat	-0.00185933	0.0962249	-0.359244	0.355525	0.984619	1	3.45712e-06
APOC3	DHA	-0.049664	0.0961063	-0.406608	0.30728	0.606379	1	0.00246651
APOC3	LA	0.0508898	0.0961004	-0.306032	0.407812	0.597512	1	0.00258978
APOC3	FAw3	-0.0282395	0.0961867	-0.385482	0.329003	0.769634	1	0.00079747
APOC3	FAw6	0.0282199	0.0961867	-0.329023	0.385462	0.76979	1	0.000796363
APOC3	PUFA	0.0191013	0.0962075	-0.338218	0.376421	0.842994	1	0.000364861
APOC3	MUFA	0.0321228	0.0961754	-0.325078	0.389323	0.739025	1	0.00103188
APOC3	SFA	-0.0212537	0.0962033	-0.378558	0.33605	0.825568	1	0.00045172
APOC3	DHA/FA	-0.0784248	0.0959287	-0.434709	0.277859	0.415424	1	0.00615045
APOC3	LA/FA	0.0916185	0.0958203	-0.264263	0.4475	0.341132	1	0.00839396
APOC3	FAw3/FA	-0.0794114	0.0959212	-0.435668	0.276845	0.409563	1	0.00630617
APOC3	FAw6/FA	0.069702	0.095991	-0.286814	0.426218	0.469329	1	0.00485837
APOC3	PUFA/FA	0.0442741	0.0961307	-0.31276	0.401309	0.646039	1	0.0019602
APOC3	MUFA/FA	0.0385413	0.0961536	-0.318578	0.395661	0.689336	1	0.00148543
APOC3	SFA/FA	-0.183069	0.0945988	-0.534414	0.168276	0.0555787	1	0.0335144
